# Supplementary material for: The Future of Chronic Kidney Disease Treatment: Combination Therapy (Polypill) or Biomarker-Guided Personalized Intervention?
Source: Biomolecules. 2025 Jun 3;15(6):809. doi: 10.3390/biom15060809 (PMC12190282; doi:10.3390/biom15060809)
Supplement: Supplementary file 1 [file biomolecules-15-00809-s001.zip › Table S2.xlsx]

## Sheet: Biomarker Inclusions
Article	Outcomes Measured	Study Design	Type of Intervention	Sample Size and Demographics	Inclusion/Exclusion Criteria	CKD Stage or eGFR Range	Effect Size / Statistical Significance	Duration of Intervention / FollowUp	Results	Conclusions
Widiasta 2021	Serum TGFb levels before CPA therapy, response to CPA therapy in SRNS children, kidney function via glomerular filtration rate (GFR), histopathological features via kidney biopsy.	Single-center, prospective cohort analysis, Hasan Sadikin General Hospital, Indonesia, September 2019 – February 2020, six-month observation period.	Cyclophosphamide (CPA) therapy, exclusion of calcineurin inhibitors (CNIs).	88 children with SRNS, 31 FSGS, 8 MPGN, 1 MesGN, 13 MCD, 62.5% male, age range 1–18 years.	Inclusion: SRNS diagnosis. Exclusion: prior CNIs (Cyclosporine A, Tacrolimus) treatment.	Not reported.	High baseline TGFb levels linked to CPA nonresponse, adjusted odds ratio 1.051, 95% confidence interval 1.007–1.097, p = 0.022, multiple logistic regression adjusted for age and gender.	Six-month CPA therapy, baseline serum TGFb measurement, response evaluation after six months.	44.31% (39/88) nonresponse to CPA, high baseline TGFb correlated with poor response, no GFR decrease in responders, two nonresponders with decreased GFR.	TGFb crucial in SRNS treatment, CPA not optimal for SRNS, high baseline TGFb levels predict poor CPA response.
Teisseyre 2021	Clinical remission at months 6 and 12, complete remission based on urinary protein levels and kidney function, partial remission based on proteinuria reduction and improved serum albumin, treatment failure defined as lack of clinical remission, correlation between serum rituximab levels and clinical remission rates.	Retrospective analysis of a prospective cohort, systematically collected data and samples from primary membranous nephropathy (pMN) patients treated with rituximab.	Rituximab therapy, administered as two 1 g infusions two weeks apart, evaluated for its efficacy in achieving clinical remission in pMN patients.	68 patients with primary membranous nephropathy, enrolled from two French nephrology centers between July 2015 and January 2020.	Inclusion: biopsy-proven pMN diagnosis, no concomitant autoimmune disease, negative hepatitis B and C serologies, negative cancer workup, treatment with two 1 g rituximab infusions, availability of serum samples at month 3. Exclusion: concurrent immunosuppressive therapy with rituximab.	Not reported.	P < 0.1 for variable selection in multivariate logistic models, P < 0.05 in receiver operating characteristic curve analysis, undetectable rituximab levels at month 3 identified as independent risk factors for treatment failure at months 6 and 12.	Rituximab treatment, clinical remission evaluations at months 6 and 12, patients treated between July 2015 and January 2020, follow-up period up to 12 months post-treatment.	53% remission at month 6, 60% remission at month 12, rituximab levels > 2 µg/mL predicted better remission rates, undetectable rituximab levels correlated with higher treatment failure risk, baseline serum albumin predicted rituximab levels at month 3.	Rituximab effective for achieving remission in pMN patients, serum rituximab levels predict clinical remission at months 6 and 12, undetectable rituximab levels at month 3 indicate higher treatment failure risk.
Shiratori-Aso 2022	Recovery of renal function, defined by change in eGFR after three months, therapeutic response assessed through renal recovery.	Single-center retrospective observational study analyzing patients diagnosed with autoimmune tubulointerstitial nephritis (TIN) and their treatment outcomes at Hokkaido University Hospital from January 2005 to April 2018.	Corticosteroids and/or immunosuppressants for autoimmune TIN, evaluation of serum soluble interleukin-2 receptor (sIL2R) as a predictive marker for treatment outcomes.	62 patients diagnosed with TIN, 30 specifically diagnosed with autoimmune TIN and treated with corticosteroids, study population selected based on autoimmune TIN criteria, excluding drug-induced or infectious TIN cases.	Inclusion: idiopathic TIN, sarcoidosis, TIN with uveitis, immunoglobulin G4-related kidney disease. Exclusion: drug-induced or infectious TIN, serum creatinine levels ≥ 5 mg/dL, observation period < 6 months, absence of sIL2R measurements.	Baseline eGFR: 43.3 ± 20.4 mL/min/1.73 m², post-treatment eGFR after three months: 50.7 ± 19.9 mL/min/1.73 m², indicating moderate to severe CKD.	Serum sIL2R significantly higher in autoimmune TIN compared to CKD patients, higher sIL2R levels independently associated with renal recovery (β = 1.102, P < 0.001), statistical significance set at P < 0.05 for other analyses.	Minimum follow-up period of six months, exact duration of intervention or follow-up beyond this minimum not specified.	Serum sIL2R levels predicted treatment outcomes in autoimmune TIN, mean eGFR improved from 43.3 to 50.7 mL/min/1.73 m² after treatment, higher sIL2R levels associated with renal recovery, sIL2R area under the curve (AUC) in ROC analysis: 0.805.	Elevated serum sIL2R levels may predict therapeutic response in autoimmune TIN, potential biomarker for assessing disease activity, further research needed to validate findings in larger cohorts.
Kapsia 2022	Renal response classified as complete (CR) or partial (PR), composite renal outcome including stage 3–4 CKD or ESRD, time to response assessed at various follow-up intervals, baseline proteinuria and renal function as predictors of outcomes.	Retrospective cohort study, inception cohort of 100 patients with biopsy-proven proliferative lupus nephritis (PLN) diagnosed between 1992 and 2021.	Drug therapy comparison between cyclophosphamide (CYC) and mycophenolic acid (MPA) as induction treatments, assessment of effects on renal response, flares, and long-term outcomes in PLN patients.	100 patients with biopsy-proven proliferative lupus nephritis, mean age 31 ± 13 years, 80% female, all meeting 2019 classification criteria for systemic lupus erythematosus (SLE).	Inclusion: biopsy-proven PLN, diagnosis between 1992 and 2021, met 2019 SLE classification criteria. Exclusion: inadequate data, follow-up duration < 6 months.	Stage 3–4 CKD defined as eGFR 15–60 mL/min/1.73 m², ESRD as eGFR < 15 mL/min/1.73 m² or need for renal replacement therapy. At follow-up, 10% developed stage 3–4 CKD, 12% progressed to ESRD.	Statistical tests included t-tests, Mann-Whitney U tests, and logistic regression, significance set at α = 0.05. Baseline proteinuria <1.5 g/day associated with shorter time to complete response (CR), 12-month proteinuria >0.8 g/day correlated with renal flares, odds ratios (ORs) and hazard ratios (HRs) calculated for univariate and multivariate models.	Median follow-up duration of 100 months, clinical, laboratory, histological, and therapeutic data recorded at 3, 6, 9, 12, 18, 24, 36, and 72 months post-diagnosis, as well as at renal flare and last follow-up visit.	Baseline proteinuria <1.5 g/day predicted shorter time to CR, 12-month proteinuria >0.8 g/day correlated with renal flares, 10% developed stage 3–4 CKD, 12% progressed to ESRD, four deaths reported at a median follow-up of 100 months.	Baseline proteinuria <1.5 g/day predicts time to complete response, mycophenolic acid reduces renal flare risk, 12-month proteinuria >0.8 g/day correlates with flare occurrence, interstitial fibrosis/tubular atrophy >25% predicts long-term renal outcomes.
Jamee 2022	Proteinuria and albumin levels before and after treatment, neutrophil/lymphocyte ratio (NLR) and platelet/lymphocyte ratio (PLR), presence of hematuria and hypertension, kidney function indicators including GFR decline.	Observational cross-sectional study conducted at Mofid Children's Hospital, a single pediatric referral center, from 2019 to 2020, involving randomly selected children previously diagnosed with nephrotic syndrome.	Corticosteroid therapy as the primary treatment for pediatric nephrotic syndrome (NS), evaluating its impact on NLR and PLR, no mention of other interventions such as lifestyle changes, dialysis, or surgery.	50 pediatric patients with nephrotic syndrome, 92% with childhood-onset NS, 8% with congenital NS, mean disease follow-up duration of 3.6 years, all enrolled from a single pediatric referral center.	Inclusion criteria not explicitly detailed, study focused on pediatric nephrotic syndrome, limitations include small sample size and lack of homogeneity among NS subtypes. Exclusion criteria not reported.	Not reported.	No statistically significant changes in mean PLR (10.9 vs. 11.7) or NLR (1.9 vs. 2.1) before and after steroid therapy (P > 0.05), no significant differences in hematuria, urea, or creatinine levels (P > 0.05), statistical significance set at P < 0.05.	tudy conducted from 2019 to 2020, no specific details on intervention duration or follow-up, corticosteroid therapy typically resolves symptoms within six weeks in 85–90% of cases.	tudy conducted from 2019 to 2020, no specific details on intervention duration or follow-up, corticosteroid therapy typically resolves symptoms within six weeks in 85–90% of cases.	No significant correlation between NLR/PLR ratios and steroid response, NLR and PLR not recommended as predictors of steroid response, study evaluated NLR and PLR in pediatric nephrotic syndrome patients.
Jaimes Campos 2024	eGFR percentage slope defining DKD progression, urinary peptides identified as biomarkers for treatment response, classification of kidney function as controlled or uncontrolled.	Cohort study evaluating urine samples from a discovery cohort of 199 diabetic patients treated with RAS inhibitors (RASi), including longitudinal follow-up visits to assess kidney function over time. Data from two independent validation cohorts used for prospective validation of findings.	Renin-angiotensin system (RAS) blocking agents (RASi), specifically angiotensin-converting enzyme inhibitors and angiotensin receptor blockers, studied in diabetic patients to prevent DKD progression. Additional drug therapy with spironolactone and placebo included.	Discovery cohort (DCREN): 199 adults treated with RAS inhibitors. PRIORITY cohort: 1775 participants with type 2 diabetes mellitus (T2DM), 1078 selected for analysis. DIRECTProtect 2 cohort: 1905 individuals with T2DM, 365 treated with candesartan. Mean age of discovery cohort: 67.5 years, 53.3% female, average T2DM duration: 13.4 years.	DCREN cohort: adults treated with RAS inhibitors with three or four urine samples collected over yearly intervals. PRIORITY cohort: 1775 T2DM patients treated with spironolactone or placebo, 1078 selected after excluding spirnolactone users. DIRECTProtect 2 cohort: 1905 T2DM patients, 951 treated with candesartan, 365 selected based on available urine samples. Exclusion: individuals with eGFR los…	Controlled kidney function: eGFR always >60 mL/min/1.73 m². Uncontrolled kidney function: eGFR decline >10 mL/min/1.73 m², progressing to DKD stage 3 (eGFR <60 mL/min/1.73 m²). Baseline mean eGFR (CKD-EPI equation): 63.30 mL/min/1.73 m², indicating risk of CKD progression.	Not reported.	Mean follow-up duration: ~3 years. Follow-up visits averaged 1 year apart for eGFR assessments. Mean number of follow-ups per patient: 3.93 ± 0.37 (DCREN), 2.50 ± 0.84 (PRIORITY), 4.44 ± 0.86 (DIRECTProtect 2).	227 peptides differed between uncontrolled and controlled patients. A model based on 189 peptides predicted nonresponse to RASi treatment. Kidney function classification varied by eGFR equation. Proteome analysis may help predict DKD progression.	DKDp189 model predicts nonresponse to RASi treatment in diabetic patients. Urinary peptides may serve as biomarkers for DKD progression. Study highlights variability in eGFR classification methods.
Jaimes Campos 2023	Cardiovascular events including nonfatal and fatal acute myocardial infarction, heart failure events defined as hospitalization or death from heart failure, CKD events defined as a decline of ≥40% in eGFR values.	Retrospective analysis based on data from multiple previous studies, cohort study design with a large number of subjects to mitigate potential biases.	Prediction of interventions, particularly SGLT2 inhibition, beneficial for patients at high risk of heart failure (HF) and chronic kidney disease (CKD) events but not for those at high risk of coronary artery disease (CAD) events. No specific drug therapies or lifestyle modifications tested, emphasis on personalized interventions.	5585 datasets extracted, participants with urine samples at the baseline visit. Demographic covariables assessed included body mass index, age, sex, blood pressure, and eGFR. Median follow-up period: 3.74 ± 3.36 years.	Inclusion: availability of eGFR, cardiovascular event data, and follow-up information. Only individuals with urine samples at baseline included. Exclusion criteria not specified.	Focus on advanced CKD stages, many participants with eGFR <60 mL/min/1.73 m². eGFR calculated using the CKD-EPI formula, highlighting kidney disease severity and progression relevance.	Not reported.	Median follow-up: 3.74 ± 3.36 years, providing a substantial timeframe for evaluating CKD progression and cardiovascular events.	Prognostic value of urinary peptide classifiers demonstrated in over 5000 subjects. Findings support personalized treatment strategies for cardiovascular and kidney disease patients. Results align with previous studies, enhancing credibility. Need for prospective clinical trial validation emphasized.	In silico approach for personalized treatment predictions, addressing gaps in guiding optimal interventions for disease progression. Significant effects of treatments on urinary peptides observed. Findings support personalized strategies for cardiovascular and kidney disease management. Prospective clinical trial validation needed for clinical utility.
Capelli 2023	Reduction in 24-hour urine protein (uProt) of ≥30% from baseline, correlation between baseline uProt and proteinuria reduction with SGLT2i, changes in estimated glomerular filtration rate (eGFR) and body mass index (BMI).	Observational retrospective, single-center study conducted at IRCCS Azienda Ospedaliero-Universitaria Policlinico Sant'Orsola in Bologna, Italy.	Drug therapy with sodium-glucose cotransporter 2 inhibitors (SGLT2i) in patients with type 2 diabetes mellitus (T2DM) and proteinuric chronic kidney disease (CKD), evaluating effects on proteinuria reduction and baseline predictors of response.	Patients aged >18 years with T2DM and CKD stages G2 and G3. Exact sample size not specified. Recruitment based on expected enrollment at the study center.	Inclusion: patients >18 years with T2DM and CKD who provided informed consent and completed SGLT2i therapy. Exclusion: CKD stages G4 and G5, dialysis, kidney transplant recipients, glomerulonephritis, nephropathy secondary to immune, oncological, or hematological diseases.	CKD stages G2 and G3 based on KDIGO 2012 guidelines, eGFR 30–90 mL/min/1.73 m². CKD stages G4 and G5, dialysis patients, and kidney transplant recipients excluded.	Significant difference in eGFR change between responder (R) and non-responder (nR) groups (p = 0.017), decrease of −10.43% in R group, increase of +2.31% in nR group. HbA1c change showed a trend toward significance (p = 0.052). Statistical significance set at p < 0.05.	Mean follow-up time 5.43 months, no significant difference between R and nR groups (5.45 vs. 5.40 months, p = 0.928). Duration defined as the period between the first and second outpatient visits.	More than half of patients had >30% proteinuria reduction after SGLT2i therapy. Baseline proteinuria strongly predicted treatment response. Significant correlation observed between baseline uProt and proteinuria reduction. eGFR and BMI also predictive of treatment response.	SGLT2i therapy reduced proteinuria by >30% in most patients. Baseline proteinuria, eGFR, and BMI are key predictors of treatment response. Different DKD phenotypes influence antiproteinuric response to SGLT2i. Long-term kidney function impacts require further investigation.
Heerspink 2021	Early changes in urinary albumin-to-creatinine ratio (UACR) were assessed as a key biomarker to predict long-term kidney outcomes in participants of the SONAR trial for atrsentan.	Multicenter, double-blind, placebo-controlled trial (SONAR). Following the enrichment phase, participants were randomized to continue atrasentan or switch to placebo, with UACR response used as a biomarker-driven stratification tool.	Atrasentan (0.75 mg/day) on top of standard renin–angiotensin system inhibition. Its impact on UACR was central to evaluating whether early albuminuria reduction could predict clinical benefits.	3668 adults with type 2 diabetes and chronic kidney disease (CKD) were randomized. Of these, 2648 were “responders” based on UACR reduction and 1020 were “nonresponders.”	Included patients with eGFR 25–75 mL/min/1.73 m², UACR 300–5000 mg/g, and on maximal ACE inhibitor or ARB therapy. Exclusion focused on conditions causing fluid overload to minimize confounding effects on albuminuria.	CKD stages 2–4 (eGFR 25–75 mL/min/1.73 m²). UACR was measured repeatedly to monitor response and maintain biomarker-based analyses.	Although greater UACR reductions correlated with lower risk of kidney events, placebo-adjusted analyses showed early albuminuria response was not definitively causal for atrasentan’s nephroprotective effect.	A six-week run-in established UACR-based responder status; median follow-up of 2.2 years evaluated longer-term kidney outcomes tied to these early biomarker changes.	Atrasentan consistently reduced UACR compared to placebo, with early reductions suggesting better renal prognosis. However, once corrected for placebo effects, UACR response alone did not fully explain atrasentan’s benefit, underscoring the complexity of using albuminuria as a surrogate endpoint.	While UACR served as an important biomarker to identify short-term responders, its predictive value for atrasentan’s long-term kidney protection was limited by placebo-adjusted variability. The study highlights UACR’s clinical utility yet stresses caution when interpreting early albuminuria changes as a stand-alone predictor of treatment efficacy.
