# Supplementary material for: The Future of Chronic Kidney Disease Treatment: Combination Therapy (Polypill) or Biomarker-Guided Personalized Intervention?
Source: Biomolecules. 2025 Jun 3;15(6):809. doi: 10.3390/biom15060809 (PMC12190282; doi:10.3390/biom15060809)
Supplement: Supplementary file 1 [file biomolecules-15-00809-s001.zip › Table S3.xlsx]

## Sheet: Treatment Exclusions Table
title	year	month	journal	issn	volume	issue	pages	authors	reason for exclusion	doi
Mortality and predictors of acute kidney injury in adults: a hospital-based prospective observational study	2021	8	Sci Rep	2045-2322 (Electronic) 2045-2322 (Linking)	11	1	15672	Abebe, A. and Kumela, K. and Belay, M. and Kebede, B. and Wobie, Y.	population	10.1038/s41598-021-94946-3
Remdesivir plus standard of care versus standard of care alone for the treatment of patients admitted to hospital with COVID-19 (DisCoVeRy): a phase 3, randomised, controlled, open-label trial	2022	2	Lancet Infect Dis	1474-4457 (Electronic) 1473-3099 (Print) 1473-3099 (Linking)	22	2	209--221	Ader, F. and Bouscambert-Duchamp, M. and Hites, M. and Peiffer-Smadja, N. and Poissy, J. and Belhadi, D. and Diallo, A. and Le, M. P. and Peytavin, G. and Staub, T. and Greil, R. and Guedj, J. and Paiva, J. A. and Costagliola, D. and Yazdanpanah, Y. and Burdet, C. and Mentre, F. and DisCoVeRy Study, Group	population	10.1016/S1473-3099(21)00485-0
Hyperkalemia Risk with Finerenone: Results from the FIDELIO-DKD Trial	2022	1	J Am Soc Nephrol	1533-3450 (Electronic) 1046-6673 (Print) 1046-6673 (Linking)	33	1	225--237	Agarwal, R. and Joseph, A. and Anker, S. D. and Filippatos, G. and Rossing, P. and Ruilope, L. M. and Pitt, B. and Kolkhof, P. and Scott, C. and Lawatscheck, R. and Wilson, D. J. and Bakris, G. L. and Investigators, Fidelio-Dkd	outcome	10.1681/ASN.2021070942
The swedish covid-19 intensive care cohort: Risk factors of ICU admission and ICU mortality	2021	4	Acta Anaesthesiol Scand	1399-6576 (Electronic) 0001-5172 (Print) 0001-5172 (Linking)	65	4	525--533	Ahlstrom, B. and Frithiof, R. and Hultstrom, M. and Larsson, I. M. and Strandberg, G. and Lipcsey, M.	population	10.1111/aas.13781
Phase 3 Study of Roxadustat to Treat Anemia in Non-Dialysis-Dependant CKD	2021	7	Kidney Int Rep	2468-0249 (Electronic) 2468-0249 (Linking)	6	7	1810--1828	Akizawa, T. and Iwasaki, M. and Otsuka, T. and Yamaguchi, Y. and Reusch, M.	drug	10.1016/j.ekir.2021.04.003
Empagliflozin Enhances Autophagy, Mitochondrial Biogenesis, and Antioxidant Defense and Ameliorates Renal Ischemia/Reperfusion in Nondiabetic Rats	2022		Oxid Med Cell Longev	1942-0994 (Electronic) 1942-0900 (Print) 1942-0994 (Linking)	2022		1197061	Ala, M. and Khoshdel, M. R. F. and Dehpour, A. R.	population	10.1155/2022/1197061
Calcifediol Treatment and Hospital Mortality Due to COVID-19: A Cohort Study	2021	5	NUTRIENTS	2072-6643 (Electronic) 2072-6643 (Linking)	13	6	nan--nan	Alcala-Diaz, J. F. and Limia-Perez, L. and Gomez-Huelgas, R. and Martin-Escalante, M. D. and Cortes-Rodriguez, B. and Zambrana-Garcia, J. L. and Entrenas-Castillo, M. and Perez-Caballero, A. I. and Lopez-Carmona, M. D. and Garcia-Alegria, J. and Lozano Rodriguez-Mancheno, A. and Arenas-de Larriva, M. D. S. and Perez-Belmonte, L. M. and Jungreis, I. and Bouillon, R. and Quesada-Gomez, J. M. and Lo…	population	10.3390/nu13061760
Severe vitamin D deficiency is not related to SARS-CoV-2 infection but may increase mortality risk in hospitalized adults: a retrospective case-control study in an Arab Gulf country	2021	5	Aging Clin Exp Res	1720-8319 (Electronic) 1594-0667 (Print) 1594-0667 (Linking)	33	5	1415--1422	Alguwaihes, A. M. and Sabico, S. and Hasanato, R. and Al-Sofiani, M. E. and Megdad, M. and Albader, S. S. and Alsari, M. H. and Alelayan, A. and Alyusuf, E. Y. and Alzahrani, S. H. and Al-Daghri, N. M. and Jammah, A. A.	population	10.1007/s40520-021-01831-0
Myeloid PTEN deficiency aggravates renal inflammation and fibrosis in angiotensin II-induced hypertension	2022	1	J Cell Physiol	1097-4652 (Electronic) 0021-9541 (Print) 0021-9541 (Linking)	237	1	983--991	An, C. and Jiao, B. and Du, H. and Tran, M. and Zhou, D. and Wang, Y.	population	10.1002/jcp.30574
Prevalence and incidence of microvascular and macrovascular complications over 15 years among patients with incident type 2 diabetes	2021	1	BMJ Open Diabetes Res Care	2052-4897 (Electronic) 2052-4897 (Linking)	9	1	nan--nan	An, J. and Nichols, G. A. and Qian, L. and Munis, M. A. and Harrison, T. N. and Li, Z. and Wei, R. and Weiss, T. and Rajpathak, S. and Reynolds, K.	population	10.1136/bmjdrc-2020-001847
Effects of empagliflozin on erythropoiesis in heart failure: data from the Empire HF trial	2023	2	Eur J Heart Fail	1879-0844 (Electronic) 1388-9842 (Linking)	25	2	226--234	Fuchs Andersen, C. and Omar, M. and Glenthoj, A. and El Fassi, D. and Moller, H. J. and Lindholm Kurtzhals, J. A. and Styrishave, B. and Kistorp, C. and Tuxen, C. and Poulsen, M. K. and Faber, J. and Kober, L. and Gustafsson, F. and Moller, J. E. and Schou, M. and Jensen, J.	population	10.1002/ejhf.2735
SGLT2i and GLP-1 RA therapy in type 1 diabetes and reno-vascular outcomes: a real-world study	2023	10	DIABETOLOGIA	1432-0428 (Electronic) 0012-186X (Print) 0012-186X (Linking)	66	10	1869--1881	Anson, M. and Zhao, S. S. and Austin, P. and Ibarburu, G. H. and Malik, R. A. and Alam, U.	population	10.1007/s00125-023-05975-8
Tryptophan metabolites suppress the Wnt pathway and promote adverse limb events in chronic kidney disease	2022	1	J Clin Invest	1558-8238 (Electronic) 0021-9738 (Print) 0021-9738 (Linking)	132	1	nan--nan	Arinze, N. V. and Yin, W. and Lotfollahzadeh, S. and Napoleon, M. A. and Richards, S. and Walker, J. A. and Belghasem, M. and Ravid, J. D. and Hassan Kamel, M. and Whelan, S. A. and Lee, N. and Siracuse, J. J. and Anderson, S. and Farber, A. and Sherr, D. and Francis, J. and Hamburg, N. M. and Rahimi, N. and Chitalia, V. C.	population	10.1172/JCI142260
COVID-19 outcomes in patients with inflammatory rheumatic and musculoskeletal diseases treated with rituximab: a cohort study	2021	6	Lancet Rheumatol	2665-9913 (Electronic) 2665-9913 (Linking)	3	6	e419--e426	Avouac, J. and Drumez, E. and Hachulla, E. and Seror, R. and Georgin-Lavialle, S. and El Mahou, S. and Pertuiset, E. and Pham, T. and Marotte, H. and Servettaz, A. and Domont, F. and Chazerain, P. and Devaux, M. and Claudepierre, P. and Langlois, V. and Mekinian, A. and Maria, A. T. J. and Banneville, B. and Fautrel, B. and Pouchot, J. and Thomas, T. and Flipo, R. M. and Richez, C. and consortium…	population	10.1016/S2665-9913(21)00059-X
The Mesangial cell - the glomerular stromal cell	2021	12	Nat Rev Nephrol	1759-507X (Electronic) 1759-5061 (Linking)	17	12	855--864	Avraham, S. and Korin, B. and Chung, J. J. and Oxburgh, L. and Shaw, A. S.	population	10.1038/s41581-021-00474-8
Controversies in optimal anemia management: conclusions from a Kidney Disease: Improving Global Outcomes (KDIGO) Conference	2021	6	Kidney Int	1523-1755 (Electronic) 0085-2538 (Linking)	99	6	1280--1295	Babitt, J. L. and Eisenga, M. F. and Haase, V. H. and Kshirsagar, A. V. and Levin, A. and Locatelli, F. and Malyszko, J. and Swinkels, D. W. and Tarng, D. C. and Cheung, M. and Jadoul, M. and Winkelmayer, W. C. and Drueke, T. B. and Conference, Participants	publication type	10.1016/j.kint.2021.03.020
Effect of KBP-5074 on Blood Pressure in Advanced Chronic Kidney Disease: Results of the BLOCK-CKD Study	2021	7	HYPERTENSION	1524-4563 (Electronic) 0194-911X (Print) 0194-911X (Linking)	78	1	74--81	Bakris, G. and Pergola, P. E. and Delgado, B. and Genov, D. and Doliashvili, T. and Vo, N. and Yang, Y. F. and McCabe, J. and Benn, V. and Pitt, B. and Group, Block-Ckd Study	outcome	10.1161/HYPERTENSIONAHA.121.17073
ZENose (ZIF-Based Electrochemical Nose) Platform for Noninvasive Ammonia Detection	2021	4	ACS Appl Mater Interfaces	1944-8252 (Electronic) 1944-8244 (Linking)	13	14	16155--16165	Banga, I. and Paul, A. and Muthukumar, S. and Prasad, S.	population	10.1021/acsami.1c02283
Roxadustat for the treatment of anaemia in chronic kidney disease patients not on dialysis: a Phase 3, randomized, open-label, active-controlled study (DOLOMITES)	2021	8	Nephrol Dial Transplant	1460-2385 (Electronic) 0931-0509 (Print) 0931-0509 (Linking)	36	9	1616--1628	Barratt, J. and Andric, B. and Tataradze, A. and Schomig, M. and Reusch, M. and Valluri, U. and Mariat, C.	drug	10.1093/ndt/gfab191
Efficacy and Cardiovascular Safety of Roxadustat in Dialysis-Dependent Chronic Kidney Disease: Pooled Analysis of Four Phase 3 Studies	2021	10	Adv Ther	1865-8652 (Electronic) 0741-238X (Print) 0741-238X (Linking)	38	10	5345--5360	Barratt, J. and Sulowicz, W. and Schomig, M. and Esposito, C. and Reusch, M. and Young, J. and Csiky, B.	drug	10.1007/s12325-021-01903-7
Interleukin 6 and Cardiovascular Outcomes in Patients With Chronic Kidney Disease and Chronic Coronary Syndrome	2021	12	JAMA Cardiol	2380-6591 (Electronic) 2380-6583 (Print)	6	12	1440--1445	Batra, G. and Ghukasyan Lakic, T. and Lindback, J. and Held, C. and White, H. D. and Stewart, R. A. H. and Koenig, W. and Cannon, C. P. and Budaj, A. and Hagstrom, E. and Siegbahn, A. and Wallentin, L. and Investigators, Stability	drug	10.1001/jamacardio.2021.3079
Evidence-Based Medical Therapy in Patients With Heart Failure With Reduced Ejection Fraction and Chronic Kidney Disease	2022	3	CIRCULATION	1524-4539 (Electronic) 0009-7322 (Print) 0009-7322 (Linking)	145	9	693--712	Beldhuis, I. E. and Lam, C. S. P. and Testani, J. M. and Voors, A. A. and Van Spall, H. G. C. and Ter Maaten, J. M. and Damman, K.	publication type	10.1161/CIRCULATIONAHA.121.052792
An update on the global disparities in kidney disease burden and care across world countries and regions	2024	3	Lancet Glob Health	2214-109X (Electronic) 2214-109X (Linking)	12	3	e382--e395	Bello, A. K. and Okpechi, I. G. and Levin, A. and Ye, F. and Damster, S. and Arruebo, S. and Donner, J. A. and Caskey, F. J. and Cho, Y. and Davids, M. R. and Davison, S. N. and Htay, H. and Jha, V. and Lalji, R. and Malik, C. and Nangaku, M. and See, E. and Sozio, S. M. and Tonelli, M. and Wainstein, M. and Yeung, E. K. and Johnson, D. W. and Group, Isn-Gkha	publication type	10.1016/S2214-109X(23)00570-3
De Novo vs Acute-on-Chronic Presentations of Heart Failure-Related Cardiogenic Shock: Insights from the Critical Care Cardiology Trials Network Registry	2021	10	J Card Fail	1532-8414 (Electronic) 1071-9164 (Print) 1071-9164 (Linking)	27	10	1073--1081	Bhatt, A. S. and Berg, D. D. and Bohula, E. A. and Alviar, C. L. and Baird-Zars, V. M. and Barnett, C. F. and Burke, J. A. and Carnicelli, A. P. and Chaudhry, S. P. and Daniels, L. B. and Fang, J. C. and Fordyce, C. B. and Gerber, D. A. and Guo, J. and Jentzer, J. C. and Katz, J. N. and Keller, N. and Kontos, M. C. and Lawler, P. R. and Menon, V. and Metkus, T. S. and Nativi-Nicolau, J. and Phrea…	population	10.1016/j.cardfail.2021.08.014
Development and validation of novel sepsis subphenotypes using trajectories of vital signs	2022	11	Intensive Care Med	1432-1238 (Electronic) 0342-4642 (Print) 0342-4642 (Linking)	48	11	1582--1592	Bhavani, S. V. and Semler, M. and Qian, E. T. and Verhoef, P. A. and Robichaux, C. and Churpek, M. M. and Coopersmith, C. M.	population	10.1007/s00134-022-06890-z
Mitochondrial Damage-Induced Innate Immune Activation in Vascular Smooth Muscle Cells Promotes Chronic Kidney Disease-Associated Plaque Vulnerability	2021	3	Adv Sci (Weinh)	2198-3844 (Print) 2198-3844 (Electronic) 2198-3844 (Linking)	8	5	2002738	Bi, X. and Du, C. and Wang, X. and Wang, X. Y. and Han, W. and Wang, Y. and Qiao, Y. and Zhu, Y. and Ran, L. and Liu, Y. and Xiong, J. and Huang, Y. and Liu, M. and Liu, C. and Zeng, C. and Wang, J. and Yang, K. and Zhao, J.	population	10.1002/advs.202002738
Effects of Lifestyle Modification on Patients With Resistant Hypertension: Results of the TRIUMPH Randomized Clinical Trial	2021	10	CIRCULATION	1524-4539 (Electronic) 0009-7322 (Print) 0009-7322 (Linking)	144	15	1212--1226	Blumenthal, J. A. and Hinderliter, A. L. and Smith, P. J. and Mabe, S. and Watkins, L. L. and Craighead, L. and Ingle, K. and Tyson, C. and Lin, P. H. and Kraus, W. E. and Liao, L. and Sherwood, A.	population	10.1161/CIRCULATIONAHA.121.055329
Recommendations for diagnosing and managing individuals with glutaric aciduria type 1: Third revision	2023	5	J Inherit Metab Dis	1573-2665 (Electronic) 0141-8955 (Linking)	46	3	482--519	Boy, N. and Muhlhausen, C. and Maier, E. M. and Ballhausen, D. and Baumgartner, M. R. and Beblo, S. and Burgard, P. and Chapman, K. A. and Dobbelaere, D. and Heringer-Seifert, J. and Fleissner, S. and Grohmann-Held, K. and Hahn, G. and Harting, I. and Hoffmann, G. F. and Jochum, F. and Karall, D. and Konstantopoulous, V. and Krawinkel, M. B. and Lindner, M. and Martner, E. M. C. and Nuoffer, J. M…	population	10.1002/jimd.12566
Independent effects of secondary hyperparathyroidism and hyperphosphataemia on chronic kidney disease progression and cardiovascular events: an analysis from the NEFRONA cohort	2022	3	Nephrol Dial Transplant	1460-2385 (Electronic) 0931-0509 (Linking)	37	4	663--672	Bozic, M. and Diaz-Tocados, J. M. and Bermudez-Lopez, M. and Forne, C. and Martinez, C. and Fernandez, E. and Valdivielso, J. M.	outcome	10.1093/ndt/gfab184
Mortality, Outcomes, Costs, and Use of Medicines Following a First Heart Failure Hospitalization: EVOLUTION HF	2023	10	JACC Heart Fail	2213-1787 (Electronic) 2213-1779 (Linking)	11	10	1320--1332	Bozkurt, B. and Savarese, G. and Adamsson Eryd, S. and Bodegard, J. and Cleland, J. G. F. and Khordoc, C. and Kishi, T. and Thuresson, M. and Vardeny, O. and Zhang, R. and Lund, L. H.	population	10.1016/j.jchf.2023.04.017
The Effect of Magnesium Supplementation on Vascular Calcification in CKD: A Randomized Clinical Trial (MAGiCAL-CKD)	2023	5	J Am Soc Nephrol	1533-3450 (Electronic) 1046-6673 (Print) 1046-6673 (Linking)	34	5	886--894	Bressendorff, I. and Hansen, D. and Schou, M. and Kragelund, C. and Svensson, M. and Hashemi, B. and Kristensen, T. and Vrist, M. H. and Borg, R. and Tougaard, B. and Borg, K. and Hjortkjaer, H. O. and Kristiansen, C. H. and Carlson, N. and Nasiri, M. and Ashraf, H. and Pasch, A. and Brandi, L.	population	10.1681/ASN.0000000000000092
Changes in NAD and Lipid Metabolism Drive Acidosis-Induced Acute Kidney Injury	2021	2	J Am Soc Nephrol	1533-3450 (Electronic) 1046-6673 (Print) 1046-6673 (Linking)	32	2	342--356	Bugarski, M. and Ghazi, S. and Polesel, M. and Martins, J. R. and Hall, A. M.	population	10.1681/ASN.2020071003
Refining genotype-phenotype correlations in 304 patients with autosomal recessive polycystic kidney disease and PKHD1 gene variants	2021	9	Kidney Int	1523-1755 (Electronic) 0085-2538 (Linking)	100	3	650--659	Burgmaier, K. and Brinker, L. and Erger, F. and Beck, B. B. and Benz, M. R. and Bergmann, C. and Boyer, O. and Collard, L. and Dafinger, C. and Fila, M. and Kowalewska, C. and Lange-Sperandio, B. and Massella, L. and Mastrangelo, A. and Mekahli, D. and Miklaszewska, M. and Ortiz-Bruechle, N. and Patzer, L. and Prikhodina, L. and Ranchin, B. and Ranguelov, N. and Schild, R. and Seeman, T. and Seve…	population	10.1016/j.kint.2021.04.019
Empagliflozin after Acute Myocardial Infarction	2024	4	N Engl J Med	1533-4406 (Electronic) 0028-4793 (Linking)	390	16	1455--1466	Butler, J. and Jones, W. S. and Udell, J. A. and Anker, S. D. and Petrie, M. C. and Harrington, J. and Mattheus, M. and Zwiener, I. and Amir, O. and Bahit, M. C. and Bauersachs, J. and Bayes-Genis, A. and Chen, Y. and Chopra, V. K. and Figtree, G. and Ge, J. and Goodman, S. G. and Gotcheva, N. and Goto, S. and Gasior, T. and Jamal, W. and Januzzi, J. L. and Jeong, M. H. and Lopatin, Y. and Lopes,…	population	10.1056/NEJMoa2314051
Vitamin K antagonists vs. direct oral anticoagulants after transcatheter aortic valve implantation in atrial fibrillation	2021	1	Eur Heart J Cardiovasc Pharmacother	2055-6845 (Electronic)	7	1	11--19	Butt, J. H. and De Backer, O. and Olesen, J. B. and Gerds, T. A. and Havers-Borgersen, E. and Gislason, G. H. and Torp-Pedersen, C. and Sondergaard, L. and Kober, L. and Fosbol, E. L.	population	10.1093/ehjcvp/pvz064
Paeoniflorin suppresses kidney inflammation by regulating macrophage polarization via KLF4-mediated mitophagy	2023	7	PHYTOMEDICINE	1618-095X (Electronic) 0944-7113 (Linking)	116		154901	Cao, Y. and Xiong, J. and Guan, X. and Yin, S. and Chen, J. and Yuan, S. and Liu, H. and Lin, S. and Zhou, Y. and Qiu, J. and Wang, D. and Liu, B. and Zhou, J.	population	10.1016/j.phymed.2023.154901
Guideline-Driven Management of Hypertension: An Evidence-Based Update	2021	4	Circ Res	1524-4571 (Electronic) 0009-7330 (Print) 0009-7330 (Linking)	128	7	827--846	Carey, R. M. and Wright, J. T. and Taler, S. J. and Whelton, P. K.	population	10.1161/CIRCRESAHA.121.318083
SGLT-2 inhibitors as cardio-renal protective agents	2022	2	Metabolism	1532-8600 (Electronic) 0026-0495 (Linking)	127		154937	Caruso, I. and Giorgino, F.	publication type	10.1016/j.metabol.2021.154937
Long-term efficacy and safety of hypoxia-inducible factor prolyl hydroxylase inhibitors in anaemia of chronic kidney disease: A meta-analysis including 13,146 patients	2021	8	J Clin Pharm Ther	1365-2710 (Electronic) 0269-4727 (Linking)	46	4	999--1009	Chen, H. and Cheng, Q. and Wang, J. and Zhao, X. and Zhu, S.	publication type	10.1111/jcpt.13385
Association of Glucagon-Like Peptide-1 Receptor Agonist vs Dipeptidyl Peptidase-4 Inhibitor Use With Mortality Among Patients With Type 2 Diabetes and Advanced Chronic Kidney Disease	2022	3	JAMA Netw Open	2574-3805 (Electronic) 2574-3805 (Linking)	5	3	e221169	Chen, J. J. and Wu, C. Y. and Jenq, C. C. and Lee, T. H. and Tsai, C. Y. and Tu, H. T. and Huang, Y. T. and Yen, C. L. and Yen, T. H. and Chen, Y. C. and Tian, Y. C. and Yang, C. W. and Yang, H. Y.	study design	10.1001/jamanetworkopen.2022.1169
Uncovering the mechanism of resveratrol in the treatment of diabetic kidney disease based on network pharmacology, molecular docking, and experimental validation	2023	6	J Transl Med	1479-5876 (Electronic) 1479-5876 (Linking)	21	1	380	Chen, S. and Li, B. and Chen, L. and Jiang, H.	publication type	10.1186/s12967-023-04233-0
Renoprotective effects of empagliflozin are linked to activation of the tubuloglomerular feedback mechanism and blunting of the complement system	2023	4	Am J Physiol Cell Physiol	1522-1563 (Electronic) 0363-6143 (Print) 0363-6143 (Linking)	324	4	C951--C962	Chen, X. and Delic, D. and Cao, Y. and Shen, L. and Shao, Q. and Zhang, Z. and Wu, H. and Hasan, A. A. and Reichetzeder, C. and Gaballa, M. M. S. and Kramer, B. K. and Klein, T. and Yin, L. and He, B. and Morgera, S. and Hocher, B.	population	10.1152/ajpcell.00528.2022
Executive summary of the KDIGO 2021 Clinical Practice Guideline for the Management of Blood Pressure in Chronic Kidney Disease	2021	3	Kidney Int	1523-1755 (Electronic) 0085-2538 (Linking)	99	3	559--569	Cheung, A. K. and Chang, T. I. and Cushman, W. C. and Furth, S. L. and Hou, F. F. and Ix, J. H. and Knoll, G. A. and Muntner, P. and Pecoits-Filho, R. and Sarnak, M. J. and Tobe, S. W. and Tomson, C. R. V. and Lytvyn, L. and Craig, J. C. and Tunnicliffe, D. J. and Howell, M. and Tonelli, M. and Cheung, M. and Earley, A. and Mann, J. F. E.	publication type	10.1016/j.kint.2020.10.026
Prediction of Chronic Kidney Disease - A Machine Learning Perspective	2021		IEEE ACCESS	2169-3536	9		17312--17334	Chittora, Pankaj and Chaurasia, Sandeep and Chakrabarti, Prasun and Kumawat, Gaurav and Chakrabarti, Tulika and Leonowicz, Zbigniew and Jasinski, Michal and Jasinski, Lukasz and Gono, Radomir and Jasinska, Elzbieta and Bolshev, Vadim	study design	10.1109/access.2021.3053763
Predictors of time to relapse following ustekinumab withdrawal in patients with psoriasis who had responded to therapy: An 8-year multicenter study	2023	1	J Am Acad Dermatol	1097-6787 (Electronic) 0190-9622 (Linking)	88	1	71--78	Chiu, H. Y. and Hui, R. C. and Tsai, T. F. and Chen, Y. C. and Chang Liao, N. F. and Chen, P. H. and Lai, P. J. and Wang, T. S. and Huang, Y. H.	population	10.1016/j.jaad.2019.01.035
Estimated Prevalence and Testing for Albuminuria in US Adults at Risk for Chronic Kidney Disease	2023	7	JAMA Netw Open	2574-3805 (Electronic) 2574-3805 (Linking)	6	7	e2326230	Chu, C. D. and Xia, F. and Du, Y. and Singh, R. and Tuot, D. S. and Lamprea-Montealegre, J. A. and Gualtieri, R. and Liao, N. and Kong, S. X. and Williamson, T. and Shlipak, M. G. and Estrella, M. M.	study design	10.1001/jamanetworkopen.2023.26230
Patterns of multimorbidity and risk of severe SARS-CoV-2 infection: an observational study in the U.K	2021	9	BMC Infect Dis	1471-2334 (Electronic) 1471-2334 (Linking)	21	1	908	Chudasama, Y. V. and Zaccardi, F. and Gillies, C. L. and Razieh, C. and Yates, T. and Kloecker, D. E. and Rowlands, A. V. and Davies, M. J. and Islam, N. and Seidu, S. and Forouhi, N. G. and Khunti, K.	population	10.1186/s12879-021-06600-y
Roxadustat for CKD-related Anemia in Non-dialysis Patients	2021	3	Kidney Int Rep	2468-0249 (Electronic) 2468-0249 (Linking)	6	3	624--635	Coyne, D. W. and Roger, S. D. and Shin, S. K. and Kim, S. G. and Cadena, A. A. and Moustafa, M. A. and Chan, T. M. and Besarab, A. and Chou, W. and Bradley, C. and Eyassu, M. and Leong, R. and Lee, T. T. and Saikali, K. G. and Szczech, L. and Yu, K. P.	drug	10.1016/j.ekir.2020.11.034
Roxadustat for the Maintenance Treatment of Anemia in Patients with End-Stage Kidney Disease on Stable Dialysis: A European Phase 3, Randomized, Open-Label, Active-Controlled Study (PYRENEES)	2021	10	Adv Ther	1865-8652 (Electronic) 0741-238X (Print) 0741-238X (Linking)	38	10	5361--5380	Csiky, B. and Schomig, M. and Esposito, C. and Barratt, J. and Reusch, M. and Valluri, U. and Sulowicz, W.	drug	10.1007/s12325-021-01904-6
Joint Genetic Inhibition of PCSK9 and CETP and the Association With Coronary Artery Disease: A Factorial Mendelian Randomization Study	2022	9	JAMA Cardiol	2380-6591 (Electronic) 2380-6583 (Print)	7	9	955--964	Cupido, A. J. and Reeskamp, L. F. and Hingorani, A. D. and Finan, C. and Asselbergs, F. W. and Hovingh, G. K. and Schmidt, A. F.	population	10.1001/jamacardio.2022.2333
Population-Wide Screening for Chronic Kidney Disease : A Cost-Effectiveness Analysis	2023	6	Ann Intern Med	1539-3704 (Electronic) 0003-4819 (Print) 0003-4819 (Linking)	176	6	788--797	Cusick, M. M. and Tisdale, R. L. and Chertow, G. M. and Owens, D. K. and Goldhaber-Fiebert, J. D.	publication type	10.7326/M22-3228
Diabetes Management in Chronic Kidney Disease: A Consensus Report by the American Diabetes Association (ADA) and Kidney Disease: Improving Global Outcomes (KDIGO)	2022	12	DIABETES CARE	1935-5548 (Electronic) 0149-5992 (Print) 0149-5992 (Linking)	45	12	3075--3090	de Boer, I. H. and Khunti, K. and Sadusky, T. and Tuttle, K. R. and Neumiller, J. J. and Rhee, C. M. and Rosas, S. E. and Rossing, P. and Bakris, G.	population	10.2337/dci22-0027
Tubular cell polyploidy protects from lethal acute kidney injury but promotes consequent chronic kidney disease	2022	10	Nat Commun	2041-1723 (Electronic) 2041-1723 (Linking)	13	1	5805	De Chiara, L. and Conte, C. and Semeraro, R. and Diaz-Bulnes, P. and Angelotti, M. L. and Mazzinghi, B. and Molli, A. and Antonelli, G. and Landini, S. and Melica, M. E. and Peired, A. J. and Maggi, L. and Donati, M. and La Regina, G. and Allinovi, M. and Ravaglia, F. and Guasti, D. and Bani, D. and Cirillo, L. and Becherucci, F. and Guzzi, F. and Magi, A. and Annunziato, F. and Lasagni, L. and A…	population	10.1038/s41467-022-33110-5
Sclerostin Protects Against Vascular Calcification Development in Mice	2022	4	J Bone Miner Res	1523-4681 (Electronic) 0884-0431 (Print) 0884-0431 (Linking)	37	4	687--699	De Mare, A. and Opdebeeck, B. and Neven, E. and D'Haese, P. C. and Verhulst, A.	population	10.1002/jbmr.4503
Safety and Efficacy of Vitamin K Antagonists versus Rivaroxaban in Hemodialysis Patients with Atrial Fibrillation: A Multicenter Randomized Controlled Trial	2021	6	J Am Soc Nephrol	1533-3450 (Electronic) 1046-6673 (Print) 1046-6673 (Linking)	32	6	1474--1483	De Vriese, A. S. and Caluwe, R. and Van Der Meersch, H. and De Boeck, K. and De Bacquer, D.	population	10.1681/ASN.2020111566
Anticoagulation management in haemodialysis patients with atrial fibrillation: evidence and opinion	2022	10	Nephrol Dial Transplant	1460-2385 (Electronic) 0931-0509 (Linking)	37	11	2072--2079	De Vriese, A. S. and Heine, G.	population	10.1093/ndt/gfab060
Predictors of Humoral Response to mRNA COVID19 Vaccines in Kidney Transplant Recipients: A Longitudinal Study-The COViNEPH Project	2021	10	Vaccines (Basel)	2076-393X (Print) 2076-393X (Electronic) 2076-393X (Linking)	9	10	nan--nan	Debska-Slizien, A. and Slizien, Z. and Muchlado, M. and Kubanek, A. and Piotrowska, M. and Dabrowska, M. and Tarasewicz, A. and Chamienia, A. and Biedunkiewicz, B. and Renke, M. and Tylicki, L.	population	10.3390/vaccines9101165
Global, Regional, and National Burden of Diabetes-Related Chronic Kidney Disease From 1990 to 2019	2021		Front Endocrinol (Lausanne)	1664-2392 (Print) 1664-2392 (Electronic) 1664-2392 (Linking)	12		672350	Deng, Y. and Li, N. and Wu, Y. and Wang, M. and Yang, S. and Zheng, Y. and Deng, X. and Xiang, D. and Zhu, Y. and Xu, P. and Zhai, Z. and Zhang, D. and Dai, Z. and Gao, J.	publication type	10.3389/fendo.2021.672350
Chicoric Acid Attenuated Renal Tubular Injury in HFD-Induced Chronic Kidney Disease Mice through the Promotion of Mitophagy via the Nrf2/PINK/Parkin Pathway	2022	3	J Agric Food Chem	1520-5118 (Electronic) 0021-8561 (Linking)	70	9	2923--2935	Ding, X. Q. and Jian, T. Y. and Gai, Y. N. and Niu, G. T. and Liu, Y. and Meng, X. H. and Li, J. and Lyu, H. and Ren, B. R. and Chen, J.	population	10.1021/acs.jafc.1c07795
Healthcare systems and professionals are key to improving health literacy in chronic kidney disease	2022	3	J Ren Care	1755-6686 (Electronic) 1755-6678 (Linking)	48	1	4--13	Dinh, H. T. T. and Nguyen, N. T. and Bonner, A.	publication type	10.1111/jorc.12395
Association of Intensive vs Standard Blood Pressure Control With Cerebral Blood Flow: Secondary Analysis of the SPRINT MIND Randomized Clinical Trial	2022	4	JAMA Neurol	2168-6157 (Electronic) 2168-6149 (Print) 2168-6149 (Linking)	79	4	380--389	Dolui, S. and Detre, J. A. and Gaussoin, S. A. and Herrick, J. S. and Wang, D. J. J. and Tamura, M. K. and Cho, M. E. and Haley, W. E. and Launer, L. J. and Punzi, H. A. and Rastogi, A. and Still, C. H. and Weiner, D. E. and Wright, J. T. and Williamson, J. D. and Wright, C. B. and Bryan, R. N. and Bress, A. P. and Pajewski, N. M. and Nasrallah, I. M.	population	10.1001/jamaneurol.2022.0074
Glutathione metabolism rewiring protects renal tubule cells against cisplatin-induced apoptosis and ferroptosis	2023	12	Redox Rep	1743-2928 (Electronic) 1351-0002 (Print) 1351-0002 (Linking)	28	1	2152607	Dong, X. Q. and Chu, L. K. and Cao, X. and Xiong, Q. W. and Mao, Y. M. and Chen, C. H. and Bi, Y. L. and Liu, J. and Yan, X. M.	population	10.1080/13510002.2022.2152607
The American Association of Endocrine Surgeons Guidelines for the Definitive Surgical Management of Secondary and Tertiary Renal Hyperparathyroidism	2022	9	Ann Surg	1528-1140 (Electronic) 0003-4932 (Linking)	276	3	e141--e176	Dream, S. and Kuo, L. E. and Kuo, J. H. and Sprague, S. M. and Nwariaku, F. E. and Wolf, M. and Olson, J. A. and Moe, S. M. and Lindeman, B. and Chen, H.	population	10.1097/SLA.0000000000005522
B cell-derived anti-beta 2 glycoprotein I antibody mediates hyperhomocysteinemia-aggravated hypertensive glomerular lesions by triggering ferroptosis	2023	3	Signal Transduct Target Ther	2059-3635 (Electronic) 2095-9907 (Print) 2059-3635 (Linking)	8	1	103	Du, X. and Ma, X. and Tan, Y. and Shao, F. and Li, C. and Zhao, Y. and Miao, Y. and Han, L. and Dang, G. and Song, Y. and Yang, D. and Deng, Z. and Wang, Y. and Jiang, C. and Kong, W. and Feng, J. and Wang, X.	population	10.1038/s41392-023-01313-x
Association of Race/Ethnicity, Gender, and Socioeconomic Status With Sodium-Glucose Cotransporter 2 Inhibitor Use Among Patients With Diabetes in the US	2021	4	JAMA Netw Open	2574-3805 (Electronic) 2574-3805 (Linking)	4	4	e216139	Eberly, L. A. and Yang, L. and Eneanya, N. D. and Essien, U. and Julien, H. and Nathan, A. S. and Khatana, S. A. M. and Dayoub, E. J. and Fanaroff, A. C. and Giri, J. and Groeneveld, P. W. and Adusumalli, S.	population	10.1001/jamanetworkopen.2021.6139
A Machine Learning Method with Filter-Based Feature Selection for Improved Prediction of Chronic Kidney Disease	2022	7	Bioengineering (Basel)	2306-5354 (Print) 2306-5354 (Electronic) 2306-5354 (Linking)	9	8	nan--nan	Ebiaredoh-Mienye, S. A. and Swart, T. G. and Esenogho, E. and Mienye, I. D.	study design	10.3390/bioengineering9080350
Trends and perspectives for improving quality of chronic kidney disease care: conclusions from a Kidney Disease: Improving Global Outcomes (KDIGO) Controversies Conference	2023	11	Kidney Int	1523-1755 (Electronic) 0085-2538 (Linking)	104	5	888--903	Eckardt, K. U. and Delgado, C. and Heerspink, H. J. L. and Pecoits-Filho, R. and Ricardo, A. C. and Stengel, B. and Tonelli, M. and Cheung, M. and Jadoul, M. and Winkelmayer, W. C. and Kramer, H. and Conference, Participants	publication type	10.1016/j.kint.2023.05.013
Aldosterone and Mineralocorticoid Receptor Signaling as Determinants of Cardiovascular and Renal Injury: From Hans Selye to the Present	2021		Am J Nephrol	1421-9670 (Electronic) 0250-8095 (Linking)	52	3	209--216	Epstein, M.	publication type	10.1159/000515622
Renal adverse effects of immune checkpoints inhibitors in clinical practice: ImmuNoTox study	2021	4	Eur J Cancer	1879-0852 (Electronic) 0959-8049 (Linking)	147		29--39	Espi, M. and Teuma, C. and Novel-Catin, E. and Maillet, D. and Souquet, P. J. and Dalle, S. and Koppe, L. and Fouque, D.	population	10.1016/j.ejca.2021.01.005
European Consensus Statement on the diagnosis and management of osteoporosis in chronic kidney disease stages G4-G5D	2021	1	Nephrol Dial Transplant	1460-2385 (Electronic) 0931-0509 (Linking)	36	1	42--59		publication type	10.1093/ndt/gfaa192
Eculizumab discontinuation in children and adults with atypical hemolytic-uremic syndrome: a prospective multicenter study	2021	5	BLOOD	1528-0020 (Electronic) 0006-4971 (Linking)	137	18	2438--2449	Fakhouri, F. and Fila, M. and Hummel, A. and Ribes, D. and Sellier-Leclerc, A. L. and Ville, S. and Pouteil-Noble, C. and Coindre, J. P. and Le Quintrec, M. and Rondeau, E. and Boyer, O. and Provot, F. and Djeddi, D. and Hanf, W. and Delmas, Y. and Louillet, F. and Lahoche, A. and Favre, G. and Chatelet, V. and Launay, E. A. and Presne, C. and Zaloszyc, A. and Caillard, S. and Bally, S. and Raimb…	population	10.1182/blood.2020009280
Long-Term Care of the Pediatric Kidney Transplant Recipient	2022	2	Clin J Am Soc Nephrol	1555-905X (Electronic) 1555-9041 (Print) 1555-9041 (Linking)	17	2	296--304	Fernandez, H. E. and Foster, B. J.	population	10.2215/CJN.16891020
ESPEN guideline on clinical nutrition in hospitalized patients with acute or chronic kidney disease	2021	4	Clin Nutr	1532-1983 (Electronic) 0261-5614 (Linking)	40	4	1644--1668	Fiaccadori, E. and Sabatino, A. and Barazzoni, R. and Carrero, J. J. and Cupisti, A. and De Waele, E. and Jonckheer, J. and Singer, P. and Cuerda, C.	publication type	10.1016/j.clnu.2021.01.028
Finerenone and Cardiovascular Outcomes in Patients With Chronic Kidney Disease and Type 2 Diabetes	2021	2	CIRCULATION	1524-4539 (Electronic) 0009-7322 (Print) 0009-7322 (Linking)	143	6	540--552	Filippatos, G. and Anker, S. D. and Agarwal, R. and Pitt, B. and Ruilope, L. M. and Rossing, P. and Kolkhof, P. and Schloemer, P. and Tornus, I. and Joseph, A. and Bakris, G. L. and Investigators, Fidelio-Dkd	outcome	10.1161/CIRCULATIONAHA.120.051898
Roxadustat for Treating Anemia in Patients with CKD Not on Dialysis: Results from a Randomized Phase 3 Study	2021	3	J Am Soc Nephrol	1533-3450 (Electronic) 1046-6673 (Print) 1046-6673 (Linking)	32	3	737--755	Fishbane, S. and El-Shahawy, M. A. and Pecoits-Filho, R. and Van, B. P. and Houser, M. T. and Frison, L. and Little, D. J. and Guzman, N. J. and Pergola, P. E.	drug	10.1681/ASN.2020081150
Characteristics and Outcomes of Individuals With Pre-existing Kidney Disease and COVID-19 Admitted to Intensive Care Units in the United States	2021	2	Am J Kidney Dis	1523-6838 (Electronic) 0272-6386 (Print) 0272-6386 (Linking)	77	2	190--203 e1	Flythe, J. E. and Assimon, M. M. and Tugman, M. J. and Chang, E. H. and Gupta, S. and Shah, J. and Sosa, M. A. and Renaghan, A. D. and Melamed, M. L. and Wilson, F. P. and Neyra, J. A. and Rashidi, A. and Boyle, S. M. and Anand, S. and Christov, M. and Thomas, L. F. and Edmonston, D. and Leaf, D. E. and Investigators, Stop-Covid	population	10.1053/j.ajkd.2020.09.003
Patient Characteristics and Outcomes of 11 721 Patients With Coronavirus Disease 2019 (COVID-19) Hospitalized Across the United States	2021	5	Clin Infect Dis	1537-6591 (Electronic) 1058-4838 (Print) 1058-4838 (Linking)	72	10	e558--e565	Fried, M. W. and Crawford, J. M. and Mospan, A. R. and Watkins, S. E. and Munoz, B. and Zink, R. C. and Elliott, S. and Burleson, K. and Landis, C. and Reddy, K. R. and Brown, R. S.	population	10.1093/cid/ciaa1268
Stopping Renin-Angiotensin System Inhibitors in Patients with Advanced CKD and Risk of Adverse Outcomes: A Nationwide Study	2021	2	J Am Soc Nephrol	1533-3450 (Electronic) 1046-6673 (Print) 1046-6673 (Linking)	32	2	424--435	Fu, E. L. and Evans, M. and Clase, C. M. and Tomlinson, L. A. and van Diepen, M. and Dekker, F. W. and Carrero, J. J.	study design	10.1681/ASN.2020050682
Information and consensus document for the detection and management of chronic kidney disease	2022	6	Nefrologia (Engl Ed)	2013-2514 (Electronic) 2013-2514 (Linking)	42	3	233--264	Garcia-Maset, R. and Bover, J. and Segura de la Morena, J. and Goicoechea Diezhandino, M. and Cebollada Del Hoyo, J. and Escalada San Martin, J. and Facila Rubio, L. and Gamarra Ortiz, J. and Garcia-Donaire, J. A. and Garcia-Matarin, L. and Gracia Garcia, S. and Isabel Gutierrez Perez, M. and Hernandez Moreno, J. and Mazon Ramos, P. and Montanes Bermudez, R. and Munoz Torres, M. and de Pablos-Vel…	publication type	10.1016/j.nefroe.2022.07.003
Uric Acid and Oxidative Stress-Relationship with Cardiovascular, Metabolic, and Renal Impairment	2022	3	Int J Mol Sci	1422-0067 (Electronic) 1422-0067 (Linking)	23	6	nan--nan	Gherghina, M. E. and Peride, I. and Tiglis, M. and Neagu, T. P. and Niculae, A. and Checherita, I. A.	publication type	10.3390/ijms23063188
Quercetin as a potential treatment for COVID-19-induced acute kidney injury: Based on network pharmacology and molecular docking study	2021		PLOS ONE	1932-6203 (Electronic) 1932-6203 (Linking)	16	1	e0245209	Gu, Y. Y. and Zhang, M. and Cen, H. and Wu, Y. F. and Lu, Z. and Lu, F. and Liu, X. S. and Lan, H. Y.	population	10.1371/journal.pone.0245209
Serum Biomarkers of Iron Stores Are Associated with Increased Risk of All-Cause Mortality and Cardiovascular Events in Nondialysis CKD Patients, with or without Anemia	2021	8	J Am Soc Nephrol	1533-3450 (Electronic) 1046-6673 (Print) 1046-6673 (Linking)	32	8	2020--2030	Guedes, M. and Muenz, D. G. and Zee, J. and Bieber, B. and Stengel, B. and Massy, Z. A. and Mansencal, N. and Wong, M. M. Y. and Charytan, D. M. and Reichel, H. and Waechter, S. and Pisoni, R. L. and Robinson, B. M. and Pecoits-Filho, R. and Investigators, C. KDopps	outcome	10.1681/ASN.2020101531
Kidney-Targeted Renalase Agonist Prevents Cisplatin-Induced Chronic Kidney Disease by Inhibiting Regulated Necrosis and Inflammation	2022	2	J Am Soc Nephrol	1533-3450 (Electronic) 1046-6673 (Print) 1046-6673 (Linking)	33	2	342--356	Guo, X. and Xu, L. and Velazquez, H. and Chen, T. M. and Williams, R. M. and Heller, D. A. and Burtness, B. and Safirstein, R. and Desir, G. V.	population	10.1681/ASN.2021040439
Modeling injury and repair in kidney organoids reveals that homologous recombination governs tubular intrinsic repair	2022	3	Sci Transl Med	1946-6242 (Electronic) 1946-6234 (Print) 1946-6234 (Linking)	14	634	eabj4772	Gupta, N. and Matsumoto, T. and Hiratsuka, K. and Garcia Saiz, E. and Galichon, P. and Miyoshi, T. and Susa, K. and Tatsumoto, N. and Yamashita, M. and Morizane, R.	population	10.1126/scitranslmed.abj4772
Indian Academy of Pediatrics Revised (2021) Guidelines on Prevention and Treatment of Vitamin D Deficiency and Rickets	2022	2	Indian Pediatr	0974-7559 (Electronic) 0019-6061 (Linking)	59	2	142--158	Gupta, P. and Dabas, A. and Seth, A. and Bhatia, V. L. and Khadgawat, R. and Kumar, P. and Balasubramanian, S. and Khadilkar, V. and Mallikarjuna, H. B. and Godbole, T. and Krishnamurthy, S. and Goyal, J. P. and Bhakhri, B. K. and Ahmad, A. and Angadi, K. and Basavaraj, G. V. and Parekh, B. J. and Kurpad, A. and Marwaha, R. K. and Shah, D. and Munns, C. and Sachdev, H. P. S.	population	10.1007/s13312-022-2448-y
Higher comorbidities and early death in hospitalized African-American patients with Covid-19	2021	1	BMC Infect Dis	1471-2334 (Electronic) 1471-2334 (Linking)	21	1	78	Gupta, R. and Agrawal, R. and Bukhari, Z. and Jabbar, A. and Wang, D. and Diks, J. and Alshal, M. and Emechebe, D. Y. and Brunicardi, F. C. and Lazar, J. M. and Chamberlain, R. and Burza, A. and Haseeb, M. A.	population	10.1186/s12879-021-05782-9
Weight loss and risk reduction of obesity-related outcomes in 0.5 million people: evidence from a UK primary care database	2021	6	Int J Obes (Lond)	1476-5497 (Electronic) 0307-0565 (Print) 0307-0565 (Linking)	45	6	1249--1258	Haase, C. L. and Lopes, S. and Olsen, A. H. and Satylganova, A. and Schnecke, V. and McEwan, P.	population	10.1038/s41366-021-00788-4
Hypoxia-inducible factor-prolyl hydroxylase inhibitors in the treatment of anemia of chronic kidney disease	2021	4	Kidney Int Suppl (2011)	2157-1724 (Print) 2157-1716 (Electronic) 2157-1716 (Linking)	11	1	8--25	Haase, V. H.	publication type	10.1016/j.kisu.2020.12.002
Discovery of the Soluble Guanylate Cyclase Activator Runcaciguat (BAY 1101042)	2021	5	J Med Chem	1520-4804 (Electronic) 0022-2623 (Linking)	64	9	5323--5344	Hahn, M. G. and Lampe, T. and El Sheikh, S. and Griebenow, N. and Woltering, E. and Schlemmer, K. H. and Dietz, L. and Gerisch, M. and Wunder, F. and Becker-Pelster, E. M. and Mondritzki, T. and Tinel, H. and Knorr, A. and Kern, A. and Lang, D. and Hueser, J. and Schomber, T. and Benardeau, A. and Eitner, F. and Truebel, H. and Mittendorf, J. and Kumar, V. and van den Akker, F. and Schaefer, M. a…	study design	10.1021/acs.jmedchem.0c02154
Early intervention and intensive management of patients with diabetes, cardiorenal, and metabolic diseases	2023	2	J Diabetes Complications	1873-460X (Electronic) 1056-8727 (Linking)	37	2	108389	Handelsman, Y. and Butler, J. and Bakris, G. L. and DeFronzo, R. A. and Fonarow, G. C. and Green, J. B. and Grunberger, G. and Januzzi, J. L. and Klein, S. and Kushner, P. R. and McGuire, D. K. and Michos, E. D. and Morales, J. and Pratley, R. E. and Weir, M. R. and Wright, E. and Fonseca, V. A.	publication type	10.1016/j.jdiacomp.2022.108389
Rhabdomyolysis in COVID-19 Patients: A Retrospective Observational Study	2021	1	Cureus	2168-8184 (Print) 2168-8184 (Electronic) 2168-8184 (Linking)	13	1	e12552	Haroun, M. W. and Dieiev, V. and Kang, J. and Barbi, M. and Marashi Nia, S. F. and Gabr, M. and Eman, G. and Kajita, G. and Swedish, K.	population	10.7759/cureus.12552
Association of Uric Acid-Lowering Therapy With Incident Chronic Kidney Disease	2022	6	JAMA Netw Open	2574-3805 (Electronic) 2574-3805 (Linking)	5	6	e2215878	Hassan, W. and Shrestha, P. and Sumida, K. and Thomas, F. and Sweeney, P. L. and Potukuchi, P. K. and Rhee, C. M. and Streja, E. and Kalantar-Zadeh, K. and Kovesdy, C. P.	drug	10.1001/jamanetworkopen.2022.15878
Older age, comorbidity, glucocorticoid use and disease activity are risk factors for COVID-19 hospitalisation in patients with inflammatory rheumatic and musculoskeletal diseases	2021	1	RMD OPEN	2056-5933 (Electronic) 2056-5933 (Linking)	7	1	nan--nan	Hasseli, R. and Mueller-Ladner, U. and Hoyer, B. F. and Krause, A. and Lorenz, H. M. and Pfeil, A. and Richter, J. and Schafer, M. and Schmeiser, T. and Strangfeld, A. and Schulze-Koops, H. and Voll, R. E. and Specker, C. and Regierer, A. C.	population	10.1136/rmdopen-2020-001464
Estimated lifetime benefit of novel pharmacological therapies in patients with type 2 diabetes and chronic kidney disease: A joint analysis of randomized controlled clinical trials	2023	11	Diabetes Obes Metab	1463-1326 (Electronic) 1462-8902 (Linking)	25	11	3327--3336	Heerspink, H. J. L. and Vart, P. and Jongs, N. and Neuen, B. L. and Bakris, G. and Claggett, B. and Vaduganathan, M. and McCausland, F. and Docherty, K. F. and Jhund, P. S. and Solomon, S. D. and Perkovic, V. and McMurray, J. J. V.	study design	10.1111/dom.15232
Roxadustat for the treatment of anemia in patients with lower-risk myelodysplastic syndrome: Open-label, dose-selection, lead-in stage of a phase 3 study	2022	2	Am J Hematol	1096-8652 (Electronic) 0361-8609 (Linking)	97	2	174--184	Henry, D. H. and Glaspy, J. and Harrup, R. and Mittelman, M. and Zhou, A. and Carraway, H. E. and Bradley, C. and Saha, G. and Modelska, K. and Bartels, P. and Leong, R. and Yu, K. P.	population	10.1002/ajh.26397
Risk prediction of covid-19 related death and hospital admission in adults after covid-19 vaccination: national prospective cohort study	2021	9	BMJ	1756-1833 (Electronic) 0959-8138 (Print) 0959-8138 (Linking)	374		n2244	Hippisley-Cox, J. and Coupland, C. A. and Mehta, N. and Keogh, R. H. and Diaz-Ordaz, K. and Khunti, K. and Lyons, R. A. and Kee, F. and Sheikh, A. and Rahman, S. and Valabhji, J. and Harrison, E. M. and Sellen, P. and Haq, N. and Semple, M. G. and Johnson, P. W. M. and Hayward, A. and Nguyen-Van-Tam, J. S.	population	10.1136/bmj.n2244
Cardiovascular and Kidney Outcomes Across the Glycemic Spectrum: Insights From the UK Biobank	2021	8	J Am Coll Cardiol	1558-3597 (Electronic) 0735-1097 (Print) 0735-1097 (Linking)	78	5	453--464	Honigberg, M. C. and Zekavat, S. M. and Pirruccello, J. P. and Natarajan, P. and Vaduganathan, M.	publication type	10.1016/j.jacc.2021.05.004
Effectiveness of Mycophenolate Mofetil Among Patients With Progressive IgA Nephropathy: A Randomized Clinical Trial	2023	2	JAMA Netw Open	2574-3805 (Electronic) 2574-3805 (Linking)	6	2	e2254054	Hou, F. F. and Xie, D. and Wang, J. and Xu, X. and Yang, X. and Ai, J. and Nie, S. and Liang, M. and Wang, G. and Jia, N. and Investigators, Main Trial	population	10.1001/jamanetworkopen.2022.54054
Blockade of Autophagy Prevents the Progression of Hyperuricemic Nephropathy Through Inhibiting NLRP3 Inflammasome-Mediated Pyroptosis	2022		Front Immunol	1664-3224 (Electronic) 1664-3224 (Linking)	13		858494	Hu, Y. and Shi, Y. and Chen, H. and Tao, M. and Zhou, X. and Li, J. and Ma, X. and Wang, Y. and Liu, N.	population	10.3389/fimmu.2022.858494
Novel pectin-like polysaccharide from Panax notoginseng attenuates renal tubular cells fibrogenesis induced by TGF-beta	2022	1	Carbohydr Polym	1879-1344 (Electronic) 0144-8617 (Linking)	276		118772	Huang, C. and Jing, X. and Wu, Q. and Ding, K.	population	10.1016/j.carbpol.2021.118772
Chronic kidney disease and NLRP3 inflammasome: Pathogenesis, development and targeted therapeutic strategies	2023	3	Biochem Biophys Rep	2405-5808 (Electronic) 2405-5808 (Linking)	33		101417	Huang, G. and Zhang, Y. and Zhang, Y. and Ma, Y.	publication type	10.1016/j.bbrep.2022.101417
The impact of senescence on muscle wasting in chronic kidney disease	2023	2	J Cachexia Sarcopenia Muscle	2190-6009 (Electronic) 2190-5991 (Print) 2190-5991 (Linking)	14	1	126--141	Huang, Y. and Wang, B. and Hassounah, F. and Price, S. R. and Klein, J. and Mohamed, T. M. A. and Wang, Y. and Park, J. and Cai, H. and Zhang, X. and Wang, X. H.	population	10.1002/jcsm.13112
Arteriovenous Fistula Maturation, Functional Patency, and Intervention Rates	2021	12	JAMA Surg	2168-6262 (Electronic) 2168-6254 (Print) 2168-6254 (Linking)	156	12	1111--1118	Huber, T. S. and Berceli, S. A. and Scali, S. T. and Neal, D. and Anderson, E. M. and Allon, M. and Cheung, A. K. and Dember, L. M. and Himmelfarb, J. and Roy-Chaudhury, P. and Vazquez, M. A. and Alpers, C. E. and Robbin, M. L. and Imrey, P. B. and Beck, G. J. and Farber, A. M. and Kaufman, J. S. and Kraiss, L. W. and Vongpatanasin, W. and Kusek, J. W. and Feldman, H. I.	publication type	10.1001/jamasurg.2021.4527
Cardiovascular Calcification Heterogeneity in Chronic Kidney Disease	2023	4	Circ Res	1524-4571 (Electronic) 0009-7330 (Print) 0009-7330 (Linking)	132	8	993--1012	Hutcheson, J. D. and Goettsch, C.	publication type	10.1161/CIRCRESAHA.123.321760
A prospective cohort study of acute kidney injury and kidney outcomes, cardiovascular events, and death	2021	2	Kidney Int	1523-1755 (Electronic) 0085-2538 (Print) 0085-2538 (Linking)	99	2	456--465	Ikizler, T. A. and Parikh, C. R. and Himmelfarb, J. and Chinchilli, V. M. and Liu, K. D. and Coca, S. G. and Garg, A. X. and Hsu, C. Y. and Siew, E. D. and Wurfel, M. M. and Ware, L. B. and Faulkner, G. B. and Tan, T. C. and Kaufman, J. S. and Kimmel, P. L. and Go, A. S. and Investigators, Assess-Aki Study	publication type	10.1016/j.kint.2020.06.032
A meta-analysis of GFR slope as a surrogate endpoint for kidney failure	2023	7	Nat Med	1546-170X (Electronic) 1078-8956 (Linking)	29	7	1867--1876	Inker, L. A. and Collier, W. and Greene, T. and Miao, S. and Chaudhari, J. and Appel, G. B. and Badve, S. V. and Caravaca-Fontan, F. and Del Vecchio, L. and Floege, J. and Goicoechea, M. and Haaland, B. and Herrington, W. G. and Imai, E. and Jafar, T. H. and Lewis, J. B. and Li, P. K. T. and Maes, B. D. and Neuen, B. L. and Perrone, R. D. and Remuzzi, G. and Schena, F. P. and Wanner, C. and Wetze…	publication type	10.1038/s41591-023-02418-0
Use of guideline-recommended medical therapy in patients with heart failure and chronic kidney disease: from physician's prescriptions to patient's dispensations, medication adherence and persistence	2022	11	Eur J Heart Fail	1879-0844 (Electronic) 1388-9842 (Print) 1388-9842 (Linking)	24	11	2185--2195	Janse, R. J. and Fu, E. L. and Dahlstrom, U. and Benson, L. and Lindholm, B. and van Diepen, M. and Dekker, F. W. and Lund, L. H. and Carrero, J. J. and Savarese, G.	publication type	10.1002/ejhf.2620
Gut microbiota dependent trimethylamine N-oxide aggravates angiotensin II-induced hypertension	2021	10	Redox Biol	2213-2317 (Electronic) 2213-2317 (Linking)	46		102115	Jiang, S. and Shui, Y. and Cui, Y. and Tang, C. and Wang, X. and Qiu, X. and Hu, W. and Fei, L. and Li, Y. and Zhang, S. and Zhao, L. and Xu, N. and Dong, F. and Ren, X. and Liu, R. and Persson, P. B. and Patzak, A. and Lai, E. Y. and Wei, Q. and Zheng, Z.	population	10.1016/j.redox.2021.102115
Pharmacological Inhibition of STAT6 Ameliorates Myeloid Fibroblast Activation and Alternative Macrophage Polarization in Renal Fibrosis	2021		Front Immunol	1664-3224 (Electronic) 1664-3224 (Linking)	12		735014	Jiao, B. and An, C. and Tran, M. and Du, H. and Wang, P. and Zhou, D. and Wang, Y.	population	10.3389/fimmu.2021.735014
Plant-Based Diets for Kidney Disease: A Guide for Clinicians	2021	2	Am J Kidney Dis	1523-6838 (Electronic) 0272-6386 (Linking)	77	2	287--296	Joshi, S. and McMacken, M. and Kalantar-Zadeh, K.	publication type	10.1053/j.ajkd.2020.10.003
Empagliflozin restores chronic kidney disease-induced impairment of endothelial regulation of cardiomyocyte relaxation and contraction	2021	5	Kidney Int	1523-1755 (Electronic) 0085-2538 (Linking)	99	5	1088--1101	Juni, R. P. and Al-Shama, R. and Kuster, D. W. D. and van der Velden, J. and Hamer, H. M. and Vervloet, M. G. and Eringa, E. C. and Koolwijk, P. and van Hinsbergh, V. W. M.	population	10.1016/j.kint.2020.12.013
Patient-centred approaches for the management of unpleasant symptoms in kidney disease	2022	3	Nat Rev Nephrol	1759-507X (Electronic) 1759-5061 (Linking)	18	3	185--198	Kalantar-Zadeh, K. and Lockwood, M. B. and Rhee, C. M. and Tantisattamo, E. and Andreoli, S. and Balducci, A. and Laffin, P. and Harris, T. and Knight, R. and Kumaraswami, L. and Liakopoulos, V. and Lui, S. F. and Kumar, S. and Ng, M. and Saadi, G. and Ulasi, I. and Tong, A. and Li, P. K.	outcome	10.1038/s41581-021-00518-z
Clinical impact of suboptimal RAASi therapy following an episode of hyperkalemia	2023	1	BMC Nephrol	1471-2369 (Electronic) 1471-2369 (Linking)	24	1	18	Kanda, E. and Rastogi, A. and Murohara, T. and Lesen, E. and Agiro, A. and Arnold, M. and Chen, G. and Yajima, T. and Jarbrink, K. and Pollack, C. V.	publication type	10.1186/s12882-022-03054-5
SGLT2 inhibitor counteracts NLRP3 inflammasome via tubular metabolite itaconate in fibrosis kidney	2022	1	FASEB J	1530-6860 (Electronic) 0892-6638 (Linking)	36	1	e22078	Ke, Q. and Shi, C. and Lv, Y. and Wang, L. and Luo, J. and Jiang, L. and Yang, J. and Zhou, Y.	population	10.1096/fj.202100909RR
Nemolizumab: First Approval	2022	7	DRUGS	1179-1950 (Electronic) 0012-6667 (Linking)	82	10	1143--1150	Keam, S. J.	population	10.1007/s40265-022-01741-z
Chronic Kidney Disease and Cerebrovascular Disease: Consensus and Guidance From a KDIGO Controversies Conference	2021	7	STROKE	1524-4628 (Electronic) 0039-2499 (Linking)	52	7	e328--e346	Kelly, D. M. and Ademi, Z. and Doehner, W. and Lip, G. Y. H. and Mark, P. and Toyoda, K. and Wong, C. X. and Sarnak, M. and Cheung, M. and Herzog, C. A. and Johansen, K. L. and Reinecke, H. and Sood, M. M.	publication type	10.1161/STROKEAHA.120.029680
Metformin inhibits chronic kidney disease-induced DNA damage and senescence of mesenchymal stem cells	2021	2	AGING CELL	1474-9726 (Electronic) 1474-9718 (Print) 1474-9718 (Linking)	20	2	e13317	Kim, H. and Yu, M. R. and Lee, H. and Kwon, S. H. and Jeon, J. S. and Han, D. C. and Noh, H.	population	10.1111/acel.13317
Integrated Bioactive Scaffold with Polydeoxyribonucleotide and Stem-Cell-Derived Extracellular Vesicles for Kidney Regeneration	2021	4	ACS NANO	1936-086X (Electronic) 1936-0851 (Linking)	15	4	7575--7585	Ko, K. W. and Park, S. Y. and Lee, E. H. and Yoo, Y. I. and Kim, D. S. and Kim, J. Y. and Kwon, T. G. and Han, D. K.	population	10.1021/acsnano.1c01098
Effects of Finerenone Combined with Empagliflozin in a Model of Hypertension-Induced End-Organ Damage	2021		Am J Nephrol	1421-9670 (Electronic) 0250-8095 (Print) 0250-8095 (Linking)	52	8	642--652	Kolkhof, P. and Hartmann, E. and Freyberger, A. and Pavkovic, M. and Mathar, I. and Sandner, P. and Droebner, K. and Joseph, A. and Huser, J. and Eitner, F.	population	10.1159/000516213
Higher mortality in acute coronary syndrome patients without standard modifiable risk factors: Results from a global meta-analysis of 1,285,722 patients	2023	1	Int J Cardiol	1874-1754 (Electronic) 0167-5273 (Linking)	371		432--440	Kong, G. and Chin, Y. H. and Chong, B. and Goh, R. S. J. and Lim, O. Z. H. and Ng, C. H. and Muthiah, M. and Foo, R. and Vernon, S. T. and Loh, P. H. and Chan, M. Y. and Chew, N. W. S. and Figtree, G. A.	population	10.1016/j.ijcard.2022.09.062
Dapagliflozin in patients with cardiometabolic risk factors hospitalised with COVID-19 (DARE-19): a randomised, double-blind, placebo-controlled, phase 3 trial	2021	9	Lancet Diabetes Endocrinol	2213-8595 (Electronic) 2213-8587 (Print) 2213-8587 (Linking)	9	9	586--594	Kosiborod, M. N. and Esterline, R. and Furtado, R. H. M. and Oscarsson, J. and Gasparyan, S. B. and Koch, G. G. and Martinez, F. and Mukhtar, O. and Verma, S. and Chopra, V. and Buenconsejo, J. and Langkilde, A. M. and Ambery, P. and Tang, F. and Gosch, K. and Windsor, S. L. and Akin, E. E. and Soares, R. V. P. and Moia, D. D. F. and Aboudara, M. and Hoffmann Filho, C. R. and Feitosa, A. D. M. an…	population	10.1016/S2213-8587(21)00180-7
Genetics in chronic kidney disease: conclusions from a Kidney Disease: Improving Global Outcomes (KDIGO) Controversies Conference	2022	6	Kidney Int	1523-1755 (Electronic) 0085-2538 (Print) 0085-2538 (Linking)	101	6	1126--1141	Participants, Kdigo Conference	publication type	10.1016/j.kint.2022.03.019
Novel anemia therapies in chronic kidney disease: conclusions from a Kidney Disease: Improving Global Outcomes (KDIGO) Controversies Conference	2023	10	Kidney Int	1523-1755 (Electronic) 0085-2538 (Linking)	104	4	655--680	Ku, E. and Del Vecchio, L. and Eckardt, K. U. and Haase, V. H. and Johansen, K. L. and Nangaku, M. and Tangri, N. and Waikar, S. S. and Wiecek, A. and Cheung, M. and Jadoul, M. and Winkelmayer, W. C. and Wheeler, D. C. and for Conference, Participants	publication type	10.1016/j.kint.2023.05.009
Effectiveness of an Intervention to Improve Decision Making for Older Patients With Advanced Chronic Kidney Disease : A Randomized Controlled Trial	2023	1	Ann Intern Med	1539-3704 (Electronic) 0003-4819 (Linking)	176	1	29--38	Ladin, K. and Tighiouart, H. and Bronzi, O. and Koch-Weser, S. and Wong, J. B. and Levine, S. and Agarwal, A. and Ren, L. and Degnan, J. and Sewall, L. N. and Kuramitsu, B. and Fox, P. and Gordon, E. J. and Isakova, T. and Rifkin, D. and Rossi, A. and Weiner, D. E.	outcome	10.7326/M22-1543
Association of Race and Ethnicity With Prescription of SGLT2 Inhibitors and GLP1 Receptor Agonists Among Patients With Type 2 Diabetes in the Veterans Health Administration System	2022	9	JAMA	1538-3598 (Electronic) 0098-7484 (Print) 0098-7484 (Linking)	328	9	861--871	Lamprea-Montealegre, J. A. and Madden, E. and Tummalapalli, S. L. and Peralta, C. and Neilands, T. B. and Garcia, P. K. and Muiru, A. and Karliner, L. and Shlipak, M. G. and Estrella, M. M.	population	10.1001/jama.2022.13885
Hyperkalemia-Related Discontinuation of Renin-Angiotensin-Aldosterone System Inhibitors and Clinical Outcomes in CKD: A Population-Based Cohort Study	2022	8	Am J Kidney Dis	1523-6838 (Electronic) 0272-6386 (Linking)	80	2	164--173 e1	Leon, S. J. and Whitlock, R. and Rigatto, C. and Komenda, P. and Bohm, C. and Sucha, E. and Bota, S. E. and Tuna, M. and Collister, D. and Sood, M. and Tangri, N.	outcome	10.1053/j.ajkd.2022.01.002
Executive summary of the KDIGO 2024 Clinical Practice Guideline for the Evaluation and Management of Chronic Kidney Disease: known knowns and known unknowns	2024	4	Kidney Int	1523-1755 (Electronic) 0085-2538 (Linking)	105	4	684--701	Levin, A. and Ahmed, S. B. and Carrero, J. J. and Foster, B. and Francis, A. and Hall, R. K. and Herrington, W. G. and Hill, G. and Inker, L. A. and Kazancioglu, R. and Lamb, E. and Lin, P. and Madero, M. and McIntyre, N. and Morrow, K. and Roberts, G. and Sabanayagam, D. and Schaeffner, E. and Shlipak, M. and Shroff, R. and Tangri, N. and Thanachayanont, T. and Ulasi, I. and Wong, G. and Yang, C…	publication type	10.1016/j.kint.2023.10.016
Chronic kidney disease is more prevalent among women but more men than women are under nephrological care : Analysis from six outpatient clinics in Austria 2019	2023	2	Wien Klin Wochenschr	1613-7671 (Electronic) 0043-5325 (Print) 0043-5325 (Linking)	135	3	89--96	Lewandowski, M. J. and Krenn, S. and Kurnikowski, A. and Bretschneider, P. and Sattler, M. and Schwaiger, E. and Antlanger, M. and Gauckler, P. and Pirklbauer, M. and Brunner, M. and Horn, S. and Zitt, E. and Kirsch, B. and Windpessl, M. and Wallner, M. and Aringer, I. and Wiesholzer, M. and Hecking, M. and Hodlmoser, S.	publication type	10.1007/s00508-022-02074-3
Senolytic therapy ameliorates renal fibrosis postacute kidney injury by alleviating renal senescence	2021	1	FASEB J	1530-6860 (Electronic) 0892-6638 (Linking)	35	1	e21229	Li, C. and Shen, Y. and Huang, L. and Liu, C. and Wang, J.	population	10.1096/fj.202001855RR
Sodium-glucose cotransporter 2 inhibitors (SGLT2i) and cardiac arrhythmias: a systematic review and meta-analysis	2021	5	Cardiovasc Diabetol	1475-2840 (Electronic) 1475-2840 (Linking)	20	1	100	Li, H. L. and Lip, G. Y. H. and Feng, Q. and Fei, Y. and Tse, Y. K. and Wu, M. Z. and Ren, Q. W. and Tse, H. F. and Cheung, B. Y. and Yiu, K. H.	outcome	10.1186/s12933-021-01293-8
Tectorigenin protects against unilateral ureteral obstruction by inhibiting Smad3-mediated ferroptosis and fibrosis	2022	1	Phytother Res	1099-1573 (Electronic) 0951-418X (Linking)	36	1	475--487	Li, J. and Yang, J. and Zhu, B. and Fan, J. and Hu, Q. and Wang, L.	population	10.1002/ptr.7353
Tubular cell senescence promotes maladaptive kidney repair and chronic kidney disease after cisplatin nephrotoxicity	2023	4	JCI INSIGHT	2379-3708 (Electronic) 2379-3708 (Linking)	8	8	nan--nan	Li, S. and Livingston, M. J. and Ma, Z. and Hu, X. and Wen, L. and Ding, H. F. and Zhou, D. and Dong, Z.	population	10.1172/jci.insight.166643
SIRT6 protects vascular smooth muscle cells from osteogenic transdifferentiation via Runx2 in chronic kidney disease	2022	1	J Clin Invest	1558-8238 (Electronic) 0021-9738 (Print) 0021-9738 (Linking)	132	1	nan--nan	Li, W. and Feng, W. and Su, X. and Luo, D. and Li, Z. and Zhou, Y. and Zhu, Y. and Zhang, M. and Chen, J. and Liu, B. and Huang, H.	population	10.1172/JCI150051
Cardiovascular Risk Prediction in Chronic Kidney Disease	2022		Am J Nephrol	1421-9670 (Electronic) 0250-8095 (Linking)	53	10	730--739	Li, X. and Lindholm, B.	publication type	10.1159/000528560
Total Glucosides of Paeony Ameliorate Pristane-Induced Lupus Nephritis by Inducing PD-1 ligands(+) Macrophages via Activating IL-4/STAT6/PD-L2 Signaling	2021		Front Immunol	1664-3224 (Electronic) 1664-3224 (Linking)	12		683249	Liang, C. L. and Jiang, H. and Feng, W. and Liu, H. and Han, L. and Chen, Y. and Zhang, Q. and Zheng, F. and Lu, C. J. and Dai, Z.	population	10.3389/fimmu.2021.683249
Sofosbuvir/velpatasvir with or without low-dose ribavirin for patients with chronic hepatitis C virus infection and severe renal impairment	2022	1	GUT	1468-3288 (Electronic) 0017-5749 (Linking)	71	1	176--184	Liu, C. H. and Chen, C. Y. and Su, W. W. and Tseng, K. C. and Lo, C. C. and Liu, C. J. and Chen, J. J. and Peng, C. Y. and Shih, Y. L. and Yang, S. S. and Huang, C. S. and Huang, K. J. and Chang, C. Y. and Tsai, M. C. and Kao, W. Y. and Fang, Y. J. and Chen, P. Y. and Su, P. Y. and Tseng, C. W. and Huang, J. J. and Lee, P. L. and Lai, H. C. and Hsieh, T. Y. and Chang, C. H. and Huang, Y. J. and L…	population	10.1136/gutjnl-2020-323569
Cardiorenal protection with SGLT2 inhibitors in patients with diabetes mellitus: from biomarkers to clinical outcomes in heart failure and diabetic kidney disease	2022	1	Metabolism	1532-8600 (Electronic) 0026-0495 (Linking)	126		154918	Liu, H. and Sridhar, V. S. and Boulet, J. and Dharia, A. and Khan, A. and Lawler, P. R. and Cherney, D. Z. I.	publication type	10.1016/j.metabol.2021.154918
Extracellular vesicles derived from melatonin-preconditioned mesenchymal stem cells containing USP29 repair traumatic spinal cord injury by stabilizing NRF2	2021	12	J Pineal Res	1600-079X (Electronic) 0742-3098 (Linking)	71	4	e12769	Liu, W. and Tang, P. and Wang, J. and Ye, W. and Ge, X. and Rong, Y. and Ji, C. and Wang, Z. and Bai, J. and Fan, J. and Yin, G. and Cai, W.	population	10.1111/jpi.12769
Spermidine inhibits vascular calcification in chronic kidney disease through modulation of SIRT1 signaling pathway	2021	6	AGING CELL	1474-9726 (Electronic) 1474-9718 (Print) 1474-9718 (Linking)	20	6	e13377	Liu, X. and Chen, A. and Liang, Q. and Yang, X. and Dong, Q. and Fu, M. and Wang, S. and Li, Y. and Ye, Y. and Lan, Z. and Chen, Y. and Ou, J. S. and Yang, P. and Lu, L. and Yan, J.	population	10.1111/acel.13377
Clinical outcomes and characteristics of patients hospitalized for Influenza or COVID-19 in Germany	2021	2	Int J Infect Dis	1878-3511 (Electronic) 1201-9712 (Print) 1201-9712 (Linking)	103		316--322	Ludwig, M. and Jacob, J. and Basedow, F. and Andersohn, F. and Walker, J.	population	10.1016/j.ijid.2020.11.204
Acute kidney injury prevalence, progression and long-term outcomes in critically ill patients with COVID-19: a cohort study	2021	8	Ann Intensive Care	2110-5820 (Print) 2110-5820 (Electronic) 2110-5820 (Linking)	11	1	123	Lumlertgul, N. and Pirondini, L. and Cooney, E. and Kok, W. and Gregson, J. and Camporota, L. and Lane, K. and Leach, R. and Ostermann, M.	population	10.1186/s13613-021-00914-5
Shenkang Injection and Its Three Anthraquinones Ameliorates Renal Fibrosis by Simultaneous Targeting IkB/NF-kB and Keap1/Nrf2 Signaling Pathways	2021		Front Pharmacol	1663-9812 (Print) 1663-9812 (Electronic) 1663-9812 (Linking)	12		800522	Luo, L. P. and Suo, P. and Ren, L. L. and Liu, H. J. and Zhang, Y. and Zhao, Y. Y.	population	10.3389/fphar.2021.800522
Nutrition in Kidney Disease: Core Curriculum 2022	2022	3	Am J Kidney Dis	1523-6838 (Electronic) 0272-6386 (Linking)	79	3	437--449	MacLaughlin, H. L. and Friedman, A. N. and Ikizler, T. A.	publication type	10.1053/j.ajkd.2021.05.024
Comorbidity in chronic kidney disease: a large cross-sectional study of prevalence in Scottish primary care	2021		Br J Gen Pract	1478-5242 (Electronic) 0960-1643 (Print) 0960-1643 (Linking)	71	704	e243--e249	MacRae, C. and Mercer, S. W. and Guthrie, B. and Henderson, D.	publication type	10.3399/bjgp20X714125
Patient activation and its association with symptom burden and quality of life across the spectrum of chronic kidney disease stages in England	2022	1	BMC Nephrol	1471-2369 (Electronic) 1471-2369 (Linking)	23	1	45	Magadi, W. and Lightfoot, C. J. and Memory, K. E. and Santhakumaran, S. and van der Veer, S. N. and Thomas, N. and Gair, R. and Smith, A. C.	publication type	10.1186/s12882-022-02679-w
2022 Canadian Cardiovascular Society Guideline for Use of GLP-1 Receptor Agonists and SGLT2 Inhibitors for Cardiorenal Risk Reduction in Adults	2022	8	Can J Cardiol	1916-7075 (Electronic) 0828-282X (Linking)	38	8	1153--1167	Mancini, G. B. J. and O'Meara, E. and Zieroth, S. and Bernier, M. and Cheng, A. Y. Y. and Cherney, D. Z. I. and Connelly, K. A. and Ezekowitz, J. and Goldenberg, R. M. and Leiter, L. A. and Nesrallah, G. and Paty, B. W. and Piche, M. E. and Senior, P. and Sharma, A. and Verma, S. and Woo, V. and Darras, P. and Gregoire, J. and Lonn, E. and Stone, J. A. and Yale, J. F. and Yeung, C. and Zimmerman,…	publication type	10.1016/j.cjca.2022.04.029
Including measures of chronic kidney disease to improve cardiovascular risk prediction by SCORE2 and SCORE2-OP	2023	1	Eur J Prev Cardiol	2047-4881 (Electronic) 2047-4873 (Print) 2047-4873 (Linking)	30	1	8--16	Matsushita, K. and Kaptoge, S. and Hageman, S. H. J. and Sang, Y. and Ballew, S. H. and Grams, M. E. and Surapaneni, A. and Sun, L. and Arnlov, J. and Bozic, M. and Brenner, H. and Brunskill, N. J. and Chang, A. R. and Chinnadurai, R. and Cirillo, M. and Correa, A. and Ebert, N. and Eckardt, K. U. and Gansevoort, R. T. and Gutierrez, O. and Hadaegh, F. and He, J. and Hwang, S. J. and Jafar, T. H.…	publication type	10.1093/eurjpc/zwac176
1-Hydroxypyrene mediates renal fibrosis through aryl hydrocarbon receptor signalling pathway	2022	1	Br J Pharmacol	1476-5381 (Electronic) 0007-1188 (Linking)	179	1	103--124	Miao, H. and Wu, X. Q. and Wang, Y. N. and Chen, D. Q. and Chen, L. and Vaziri, N. D. and Zhuang, S. and Guo, Y. and Su, W. and Ma, S. X. and Zhang, H. Q. and Shang, Y. Q. and Yu, X. Y. and Zhao, Y. L. and Mao, J. R. and Gao, M. and Zhang, J. H. and Zhao, J. and Zhang, Y. and Zhang, L. and Zhao, Y. Y. and Cao, G.	population	10.1111/bph.15705
Efficacy and Safety of Romosozumab Among Postmenopausal Women With Osteoporosis and Mild-to-Moderate Chronic Kidney Disease	2022	8	J Bone Miner Res	1523-4681 (Electronic) 0884-0431 (Print) 0884-0431 (Linking)	37	8	1437--1445	Miller, P. D. and Adachi, J. D. and Albergaria, B. H. and Cheung, A. M. and Chines, A. A. and Gielen, E. and Langdahl, B. L. and Miyauchi, A. and Oates, M. and Reid, I. R. and Santiago, N. R. and Vanderkelen, M. and Wang, Z. and Yu, Z.	drug	10.1002/jbmr.4563
Long-Term Clinical Impact of Contrast-Associated Acute Kidney Injury Following PCI: An ADAPT-DES Substudy	2022	4	JACC Cardiovasc Interv	1876-7605 (Electronic) 1936-8798 (Linking)	15	7	753--766	Mohebi, R. and Karimi Galougahi, K. and Garcia, J. J. and Horst, J. and Ben-Yehuda, O. and Radhakrishnan, J. and Chertow, G. M. and Jeremias, A. and Cohen, D. J. and Cohen, D. J. and Maehara, A. and Mintz, G. S. and Chen, S. and Redfors, B. and Leon, M. B. and Stuckey, T. D. and Rinaldi, M. J. and Weisz, G. and Witzenbichler, B. and Kirtane, A. J. and Mehran, R. and Dangas, G. D. and Stone, G. W.…	population	10.1016/j.jcin.2021.11.026
Stress Hyperglycemia Drives the Risk of Hospitalization for Chest Pain in Patients With Ischemia and Nonobstructive Coronary Arteries (INOCA)	2023	2	DIABETES CARE	1935-5548 (Electronic) 0149-5992 (Print) 0149-5992 (Linking)	46	2	450--454	Mone, P. and Lombardi, A. and Salemme, L. and Cioppa, A. and Popusoi, G. and Varzideh, F. and Pansini, A. and Jankauskas, S. S. and Forzano, I. and Avvisato, R. and Wang, X. and Tesorio, T. and Santulli, G.	population	10.2337/dc22-0783
Cardiovascular Outcomes in Patients With Diabetes and Kidney Disease: JACC Review Topic of the Week	2023	7	J Am Coll Cardiol	1558-3597 (Electronic) 0735-1097 (Linking)	82	2	161--170	Morales, J. and Handelsman, Y.	publication type	10.1016/j.jacc.2023.04.052
The enzymatic activity of inositol hexakisphosphate kinase controls circulating phosphate in mammals	2021	8	Nat Commun	2041-1723 (Electronic) 2041-1723 (Linking)	12	1	4847	Moritoh, Y. and Abe, S. I. and Akiyama, H. and Kobayashi, A. and Koyama, R. and Hara, R. and Kasai, S. and Watanabe, M.	population	10.1038/s41467-021-24934-8
Statin Eligibility for Primary Prevention of Cardiovascular Disease According to 2021 European Prevention Guidelines Compared With Other International Guidelines	2022	8	JAMA Cardiol	2380-6591 (Electronic) 2380-6583 (Print)	7	8	836--843	Mortensen, M. B. and Tybjaerg-Hansen, A. and Nordestgaard, B. G.	population	10.1001/jamacardio.2022.1876
An update on the use of tolvaptan for autosomal dominant polycystic kidney disease: consensus statement on behalf of the ERA Working Group on Inherited Kidney Disorders, the European Rare Kidney Disease Reference Network and Polycystic Kidney Disease International	2022	4	Nephrol Dial Transplant	1460-2385 (Electronic) 0931-0509 (Print) 0931-0509 (Linking)	37	5	825--839	Muller, R. U. and Messchendorp, A. L. and Birn, H. and Capasso, G. and Cornec-Le Gall, E. and Devuyst, O. and van Eerde, A. and Guirchoun, P. and Harris, T. and Hoorn, E. J. and Knoers, Nvam and Korst, U. and Mekahli, D. and Le Meur, Y. and Nijenhuis, T. and Ong, A. C. M. and Sayer, J. A. and Schaefer, F. and Servais, A. and Tesar, V. and Torra, R. and Walsh, S. B. and Gansevoort, R. T.	population	10.1093/ndt/gfab312
Cellular senescence inhibits renal regeneration after injury in mice, with senolytic treatment promoting repair	2021	5	Sci Transl Med	1946-6242 (Electronic) 1946-6234 (Linking)	13	594	nan--nan	Mylonas, K. J. and O'Sullivan, E. D. and Humphries, D. and Baird, D. P. and Docherty, M. H. and Neely, S. A. and Krimpenfort, P. J. and Melk, A. and Schmitt, R. and Ferreira-Gonzalez, S. and Forbes, S. J. and Hughes, J. and Ferenbach, D. A.	population	10.1126/scitranslmed.abb0203
Effects of Cotadutide on Metabolic and Hepatic Parameters in Adults With Overweight or Obesity and Type 2 Diabetes: A 54-Week Randomized Phase 2b Study	2021	6	DIABETES CARE	1935-5548 (Electronic) 0149-5992 (Print) 0149-5992 (Linking)	44	6	1433--1442	Nahra, R. and Wang, T. and Gadde, K. M. and Oscarsson, J. and Stumvoll, M. and Jermutus, L. and Hirshberg, B. and Ambery, P.	population	10.2337/dc20-2151
Heterogeneity in phenotype, disease progression and drug response in type 2 diabetes	2022	5	Nat Med	1546-170X (Electronic) 1078-8956 (Linking)	28	5	982--988	Nair, A. T. N. and Wesolowska-Andersen, A. and Brorsson, C. and Rajendrakumar, A. L. and Hapca, S. and Gan, S. and Dawed, A. Y. and Donnelly, L. A. and McCrimmon, R. and Doney, A. S. F. and Palmer, C. N. A. and Mohan, V. and Anjana, R. M. and Hattersley, A. T. and Dennis, J. M. and Pearson, E. R.	population	10.1038/s41591-022-01790-7
High bleeding risk and clinical outcomes in East Asian patients undergoing percutaneous coronary intervention: the PENDULUM registry	2021	2	EUROINTERVENTION	1969-6213 (Electronic) 1774-024X (Print) 1774-024X (Linking)	16	14	1154--1162	Nakamura, M. and Kadota, K. and Nakao, K. and Nakagawa, Y. and Shite, J. and Yokoi, H. and Kozuma, K. and Tanabe, K. and Iijima, R. and Harada, A. and Kuroda, T. and Murakami, Y.	population	10.4244/EIJ-D-20-00345
Daprodustat Compared with Epoetin Beta Pegol for Anemia in Japanese Patients Not on Dialysis: A 52-Week Randomized Open-Label Phase 3 Trial	2021		Am J Nephrol	1421-9670 (Electronic) 0250-8095 (Print) 0250-8095 (Linking)	52	1	26--35	Nangaku, M. and Hamano, T. and Akizawa, T. and Tsubakihara, Y. and Nagai, R. and Okuda, N. and Kurata, K. and Nagakubo, T. and Jones, N. P. and Endo, Y. and Cobitz, A. R.	drug	10.1159/000513103
Phase 3 Randomized Study Comparing Vadadustat with Darbepoetin Alfa for Anemia in Japanese Patients with Nondialysis-Dependent CKD	2021	7	J Am Soc Nephrol	1533-3450 (Electronic) 1046-6673 (Print) 1046-6673 (Linking)	32	7	1779--1790	Nangaku, M. and Kondo, K. and Kokado, Y. and Ueta, K. and Kaneko, G. and Tandai, T. and Kawaguchi, Y. and Komatsu, Y.	drug	10.1681/ASN.2020091311
Diabetes Management in Chronic Kidney Disease: Synopsis of the KDIGO 2022 Clinical Practice Guideline Update	2023	3	Ann Intern Med	1539-3704 (Electronic) 0003-4819 (Linking)	176	3	381--387	Navaneethan, S. D. and Zoungas, S. and Caramori, M. L. and Chan, J. C. N. and Heerspink, H. J. L. and Hurst, C. and Liew, A. and Michos, E. D. and Olowu, W. A. and Sadusky, T. and Tandon, N. and Tuttle, K. R. and Wanner, C. and Wilkens, K. G. and Craig, J. C. and Tunnicliffe, D. J. and Tonelli, M. and Cheung, M. and Earley, A. and Rossing, P. and de Boer, I. H. and Khunti, K.	population	10.7326/M22-2904
Diabetes Management in Chronic Kidney Disease: Synopsis of the 2020 KDIGO Clinical Practice Guideline	2021	3	Ann Intern Med	1539-3704 (Electronic) 0003-4819 (Linking)	174	3	385--394	Navaneethan, S. D. and Zoungas, S. and Caramori, M. L. and Chan, J. C. N. and Heerspink, H. J. L. and Hurst, C. and Liew, A. and Michos, E. D. and Olowu, W. A. and Sadusky, T. and Tandon, N. and Tuttle, K. R. and Wanner, C. and Wilkens, K. G. and Lytvyn, L. and Craig, J. C. and Tunnicliffe, D. J. and Howell, M. and Tonelli, M. and Cheung, M. and Earley, A. and Rossing, P. and de Boer, I. H. and K…	population	10.7326/M20-5938
A Synopsis of the Evidence for the Science and Clinical Management of Cardiovascular-Kidney-Metabolic (CKM) Syndrome: A Scientific Statement From the American Heart Association	2023	11	CIRCULATION	1524-4539 (Electronic) 0009-7322 (Linking)	148	20	1636--1664	Ndumele, C. E. and Neeland, I. J. and Tuttle, K. R. and Chow, S. L. and Mathew, R. O. and Khan, S. S. and Coresh, J. and Baker-Smith, C. M. and Carnethon, M. R. and Despres, J. P. and Ho, J. E. and Joseph, J. J. and Kernan, W. N. and Khera, A. and Kosiborod, M. N. and Lekavich, C. L. and Lewis, E. F. and Lo, K. B. and Ozkan, B. and Palaniappan, L. P. and Patel, S. S. and Pencina, M. J. and Powell…	publication type	10.1161/CIR.0000000000001186
Sodium-Glucose Cotransporter 2 Inhibitors and Risk of Hyperkalemia in People With Type 2 Diabetes: A Meta-Analysis of Individual Participant Data From Randomized, Controlled Trials	2022	5	CIRCULATION	1524-4539 (Electronic) 0009-7322 (Linking)	145	19	1460--1470	Neuen, B. L. and Oshima, M. and Agarwal, R. and Arnott, C. and Cherney, D. Z. and Edwards, R. and Langkilde, A. M. and Mahaffey, K. W. and McGuire, D. K. and Neal, B. and Perkovic, V. and Pong, A. and Sabatine, M. S. and Raz, I. and Toyama, T. and Wanner, C. and Wheeler, D. C. and Wiviott, S. D. and Zinman, B. and Heerspink, H. J. L.	publication type	10.1161/CIRCULATIONAHA.121.057736
Final 5-year results of the United States Zenith Fenestrated prospective multicenter study for juxtarenal abdominal aortic aneurysms	2021	4	J Vasc Surg	1097-6809 (Electronic) 0741-5214 (Linking)	73	4	1128--1138 e2	Oderich, G. S. and Farber, M. A. and Schneider, D. and Makaroun, M. and Sanchez, L. A. and Schanzer, A. and Beck, A. W. and Starnes, B. W. and Fillinger, M. and Tenorio, E. R. and Chen, M. and Zhou, Q. and Zenith Fenestrated Study, Investigators	population	10.1016/j.jvs.2020.08.128
Effect of Treating Hyperphosphatemia With Lanthanum Carbonate vs Calcium Carbonate on Cardiovascular Events in Patients With Chronic Kidney Disease Undergoing Hemodialysis: The LANDMARK Randomized Clinical Trial	2021	5	JAMA	1538-3598 (Electronic) 0098-7484 (Print) 0098-7484 (Linking)	325	19	1946--1954	Ogata, H. and Fukagawa, M. and Hirakata, H. and Kagimura, T. and Fukushima, M. and Akizawa, T. and Investigators, Landmark and Committees	drug	10.1001/jama.2021.4807
Association of Direct-Acting Antiviral Therapy With Liver and Nonliver Complications and Long-term Mortality in Patients With Chronic Hepatitis C	2023	2	JAMA Intern Med	2168-6114 (Electronic) 2168-6106 (Print) 2168-6106 (Linking)	183	2	97--105	Ogawa, E. and Chien, N. and Kam, L. and Yeo, Y. H. and Ji, F. and Huang, D. Q. and Cheung, R. and Nguyen, M. H.	population	10.1001/jamainternmed.2022.5699
Mineralocorticoid receptor antagonists for nephroprotection and cardioprotection in patients with diabetes mellitus and chronic kidney disease	2023	1	Nephrol Dial Transplant	1460-2385 (Electronic) 0931-0509 (Linking)	38	1	10--25		publication type	10.1093/ndt/gfab167
Renal denervation in patients with versus without chronic kidney disease: results from the Global SYMPLICITY Registry with follow-up data of 3 years	2022	1	Nephrol Dial Transplant	1460-2385 (Electronic) 0931-0509 (Linking)	37	2	304--310	Ott, C. and Mahfoud, F. and Mancia, G. and Narkiewicz, K. and Ruilope, L. M. and Fahy, M. and Schlaich, M. P. and Bohm, M. and Schmieder, R. E.	population	10.1093/ndt/gfab154
Irisin protects against vascular calcification by activating autophagy and inhibiting NLRP3-mediated vascular smooth muscle cell pyroptosis in chronic kidney disease	2022	3	Cell Death Dis	2041-4889 (Electronic)	13	3	283	Pang, Q. and Wang, P. and Pan, Y. and Dong, X. and Zhou, T. and Song, X. and Zhang, A.	population	10.1038/s41419-022-04735-7
Impact of SGLT2-inhibitors on contrast-induced acute kidney injury in diabetic patients with acute myocardial infarction with and without chronic kidney disease: Insight from SGLT2-I AMI PROTECT registry	2023	8	Diabetes Res Clin Pract	1872-8227 (Electronic) 0168-8227 (Linking)	202		110766	Paolisso, P. and Bergamaschi, L. and Cesaro, A. and Gallinoro, E. and Gragnano, F. and Sardu, C. and Mileva, N. and Foa, A. and Armillotta, M. and Sansonetti, A. and Amicone, S. and Impellizzeri, A. and Belmonte, M. and Esposito, G. and Morici, N. and Andrea Oreglia, J. and Casella, G. and Mauro, C. and Vassilev, D. and Galie, N. and Santulli, G. and Calabro, P. and Barbato, E. and Marfella, R. a…	population	10.1016/j.diabres.2023.110766
Assessment of Coronary Artery Calcium Scoring to Guide Statin Therapy Allocation According to Risk-Enhancing Factors: The Multi-Ethnic Study of Atherosclerosis	2021	10	JAMA Cardiol	2380-6591 (Electronic) 2380-6583 (Print)	6	10	1161--1170	Patel, J. and Pallazola, V. A. and Dudum, R. and Greenland, P. and McEvoy, J. W. and Blumenthal, R. S. and Virani, S. S. and Miedema, M. D. and Shea, S. and Yeboah, J. and Abbate, A. and Hundley, W. G. and Karger, A. B. and Tsai, M. Y. and Sathiyakumar, V. and Ogunmoroti, O. and Cushman, M. and Savji, N. and Liu, K. and Nasir, K. and Blaha, M. J. and Martin, S. S. and Al Rifai, M.	outcome	10.1001/jamacardio.2021.2321
Kidney Function and Outcomes in Patients Hospitalized With Heart Failure	2021	7	J Am Coll Cardiol	1558-3597 (Electronic) 0735-1097 (Print) 0735-1097 (Linking)	78	4	330--343	Patel, R. B. and Fonarow, G. C. and Greene, S. J. and Zhang, S. and Alhanti, B. and DeVore, A. D. and Butler, J. and Heidenreich, P. A. and Huang, J. C. and Kittleson, M. M. and Joynt Maddox, K. E. and McDermott, J. J. and Owens, A. T. and Peterson, P. N. and Solomon, S. D. and Vardeny, O. and Yancy, C. W. and Vaduganathan, M.	population	10.1016/j.jacc.2021.05.002
Osteoporosis and Chronic Kidney Disease-Mineral and Bone Disorder (CKD-MBD): Back to Basics	2021	10	Am J Kidney Dis	1523-6838 (Electronic) 0272-6386 (Linking)	78	4	582--589	Pazianas, M. and Miller, P. D.	publication type	10.1053/j.ajkd.2020.12.024
2021 Canadian Cardiovascular Society Guidelines for the Management of Dyslipidemia for the Prevention of Cardiovascular Disease in Adults	2021	8	Can J Cardiol	1916-7075 (Electronic) 0828-282X (Linking)	37	8	1129--1150	Pearson, G. J. and Thanassoulis, G. and Anderson, T. J. and Barry, A. R. and Couture, P. and Dayan, N. and Francis, G. A. and Genest, J. and Gregoire, J. and Grover, S. A. and Gupta, M. and Hegele, R. A. and Lau, D. and Leiter, L. A. and Leung, A. A. and Lonn, E. and Mancini, G. B. J. and Manjoo, P. and McPherson, R. and Ngui, D. and Piche, M. E. and Poirier, P. and Sievenpiper, J. and Stone, J. …	publication type	10.1016/j.cjca.2021.03.016
Microthrombi as a Major Cause of Cardiac Injury in COVID-19: A Pathologic Study	2021	3	CIRCULATION	1524-4539 (Electronic) 0009-7322 (Linking)	143	10	1031--1042	Pellegrini, D. and Kawakami, R. and Guagliumi, G. and Sakamoto, A. and Kawai, K. and Gianatti, A. and Nasr, A. and Kutys, R. and Guo, L. and Cornelissen, A. and Faggi, L. and Mori, M. and Sato, Y. and Pescetelli, I. and Brivio, M. and Romero, M. and Virmani, R. and Finn, A. V.	population	10.1161/CIRCULATIONAHA.120.051828
Evaluation of a Clinic Dedicated to People Aging with HIV at Chelsea and Westminster Hospital: Results of a 10-Year Experience	2022	3	AIDS Res Hum Retroviruses	1931-8405 (Electronic) 0889-2229 (Linking)	38	3	188--197	Pereira, B. and Mazzitelli, M. and Milinkovic, A. and Casley, C. and Rubio, J. and Channa, R. and Girometti, N. and Asboe, D. and Pozniak, A. and Boffito, M.	population	10.1089/AID.2021.0083
Ziltivekimab for Treatment of Anemia of Inflammation in Patients on Hemodialysis: Results from a Phase 1/2 Multicenter, Randomized, Double-Blind, Placebo-Controlled Trial	2021	1	J Am Soc Nephrol	1533-3450 (Electronic) 1046-6673 (Print) 1046-6673 (Linking)	32	1	211--222	Pergola, P. E. and Devalaraja, M. and Fishbane, S. and Chonchol, M. and Mathur, V. S. and Smith, M. T. and Lo, L. and Herzog, K. and Kakkar, R. and Davidson, M. H.	drug	10.1681/ASN.2020050595
Response to Terlipressin and Albumin Is Associated With Improved Liver Transplant Outcomes in Patients With Hepatorenal Syndrome	2021	5	HEPATOLOGY	1527-3350 (Electronic) 0270-9139 (Linking)	73	5	1909--1919	Piano, S. and Gambino, C. and Vettore, E. and Calvino, V. and Tonon, M. and Boccagni, P. and Gringeri, E. and Germani, G. and Burra, P. and Cillo, U. and Angeli, P.	population	10.1002/hep.31529
Safety of the oral factor XIa inhibitor asundexian compared with apixaban in patients with atrial fibrillation (PACIFIC-AF): a multicentre, randomised, double-blind, double-dummy, dose-finding phase 2 study	2022	4	LANCET	1474-547X (Electronic) 0140-6736 (Linking)	399	10333	1383--1390	Piccini, J. P. and Caso, V. and Connolly, S. J. and Fox, K. A. A. and Oldgren, J. and Jones, W. S. and Gorog, D. A. and Durdil, V. and Viethen, T. and Neumann, C. and Mundl, H. and Patel, M. R. and Investigators, Pacific-Af	population	10.1016/S0140-6736(22)00456-1
Contemporary Use of Sodium-Glucose Cotransporter-2 Inhibitor Therapy Among Patients Hospitalized for Heart Failure With Reduced Ejection Fraction in the US: The Get With The Guidelines-Heart Failure Registry	2023	7	JAMA Cardiol	2380-6591 (Electronic) 2380-6583 (Print)	8	7	652--661	Pierce, J. B. and Vaduganathan, M. and Fonarow, G. C. and Ikeaba, U. and Chiswell, K. and Butler, J. and DeVore, A. D. and Heidenreich, P. A. and Huang, J. C. and Kittleson, M. M. and Joynt Maddox, K. E. and Linganathan, K. K. and McDermott, J. J. and Owens, A. T. and Peterson, P. N. and Solomon, S. D. and Vardeny, O. and Yancy, C. W. and Greene, S. J.	population	10.1001/jamacardio.2023.1266
Validation of the classification for type 2 diabetes into five subgroups: a report from the ORIGIN trial	2022	1	DIABETOLOGIA	1432-0428 (Electronic) 0012-186X (Linking)	65	1	206--215	Pigeyre, M. and Hess, S. and Gomez, M. F. and Asplund, O. and Groop, L. and Pare, G. and Gerstein, H.	population	10.1007/s00125-021-05567-4
Kruppel-like factor 6-mediated loss of BCAA catabolism contributes to kidney injury in mice and humans	2021	6	Proc Natl Acad Sci U S A	1091-6490 (Electronic) 0027-8424 (Print) 0027-8424 (Linking)	118	23	nan--nan	Piret, S. E. and Guo, Y. and Attallah, A. A. and Horne, S. J. and Zollman, A. and Owusu, D. and Henein, J. and Sidorenko, V. S. and Revelo, M. P. and Hato, T. and Ma'ayan, A. and He, J. C. and Mallipattu, S. K.	population	10.1073/pnas.2024414118
Curcumin Supplementation (Meriva((R))) Modulates Inflammation, Lipid Peroxidation and Gut Microbiota Composition in Chronic Kidney Disease	2022	1	NUTRIENTS	2072-6643 (Electronic) 2072-6643 (Linking)	14	1	nan--nan	Pivari, F. and Mingione, A. and Piazzini, G. and Ceccarani, C. and Ottaviano, E. and Brasacchio, C. and Dei Cas, M. and Vischi, M. and Cozzolino, M. G. and Fogagnolo, P. and Riva, A. and Petrangolini, G. and Barrea, L. and Di Renzo, L. and Borghi, E. and Signorelli, P. and Paroni, R. and Soldati, L.	outcome	10.3390/nu14010231
Long-term consumption of a mediterranean diet or a low-fat diet on kidney function in coronary heart disease patients: The CORDIOPREV randomized controlled trial	2022	2	Clin Nutr	1532-1983 (Electronic) 0261-5614 (Linking)	41	2	552--559	Podadera-Herreros, A. and Alcala-Diaz, J. F. and Gutierrez-Mariscal, F. M. and Jimenez-Torres, J. and Cruz-Ares, S. and Arenas-de Larriva, A. P. and Cardelo, M. P. and Torres-Pena, J. D. and Luque, R. M. and Ordovas, J. M. and Delgado-Lista, J. and Lopez-Miranda, J. and Yubero-Serrano, E. M.	population	10.1016/j.clnu.2021.12.041
Roxadustat for anemia in patients with end-stage renal disease incident to dialysis	2021	8	Nephrol Dial Transplant	1460-2385 (Electronic) 0931-0509 (Linking)	36	9	1717--1730	Provenzano, R. and Shutov, E. and Eremeeva, L. and Korneyeva, S. and Poole, L. and Saha, G. and Bradley, C. and Eyassu, M. and Besarab, A. and Leong, R. and Liu, C. S. and Neff, T. B. and Szczech, L. and Yu, K. P.	drug	10.1093/ndt/gfab051
Efficacy and Cardiovascular Safety of Roxadustat for Treatment of Anemia in Patients with Non-Dialysis-Dependent CKD: Pooled Results of Three Randomized Clinical Trials	2021	8	Clin J Am Soc Nephrol	1555-905X (Electronic) 1555-9041 (Print) 1555-9041 (Linking)	16	8	1190--1200	Provenzano, R. and Szczech, L. and Leong, R. and Saikali, K. G. and Zhong, M. and Lee, T. T. and Little, D. J. and Houser, M. T. and Frison, L. and Houghton, J. and Neff, T. B.	drug	10.2215/CJN.16191020
Postoperative acute kidney injury in adult non-cardiac surgery: joint consensus report of the Acute Disease Quality Initiative and PeriOperative Quality Initiative	2021	9	Nat Rev Nephrol	1759-507X (Electronic) 1759-5061 (Print) 1759-5061 (Linking)	17	9	605--618	Prowle, J. R. and Forni, L. G. and Bell, M. and Chew, M. S. and Edwards, M. and Grams, M. E. and Grocott, M. P. W. and Liu, K. D. and McIlroy, D. and Murray, P. T. and Ostermann, M. and Zarbock, A. and Bagshaw, S. M. and Bartz, R. and Bell, S. and Bihorac, A. and Gan, T. J. and Hobson, C. E. and Joannidis, M. and Koyner, J. L. and Levett, D. Z. H. and Mehta, R. L. and Miller, T. E. and Mythen, M.…	population	10.1038/s41581-021-00418-2
Empagliflozin protects mice against diet-induced obesity, insulin resistance and hepatic steatosis	2023	4	DIABETOLOGIA	1432-0428 (Electronic) 0012-186X (Print) 0012-186X (Linking)	66	4	754--767	Radlinger, B. and Ress, C. and Folie, S. and Salzmann, K. and Lechuga, A. and Weiss, B. and Salvenmoser, W. and Graber, M. and Hirsch, J. and Holfeld, J. and Kremser, C. and Moser, P. and Staudacher, G. and Jelenik, T. and Roden, M. and Tilg, H. and Kaser, S.	population	10.1007/s00125-022-05851-x
IL-6 inhibition with ziltivekimab in patients at high atherosclerotic risk (RESCUE): a double-blind, randomised, placebo-controlled, phase 2 trial	2021	5	LANCET	1474-547X (Electronic) 0140-6736 (Linking)	397	10289	2060--2069	Ridker, P. M. and Devalaraja, M. and Baeres, F. M. M. and Engelmann, M. D. M. and Hovingh, G. K. and Ivkovic, M. and Lo, L. and Kling, D. and Pergola, P. and Raj, D. and Libby, P. and Davidson, M. and Investigators, Rescue	population	10.1016/S0140-6736(21)00520-1
All-cause mortality and cardiovascular outcomes with sodium-glucose Co-transporter 2 inhibitors, glucagon-like peptide-1 receptor agonists and with combination therapy in people with type 2 diabetes	2023	10	Diabetes Obes Metab	1463-1326 (Electronic) 1462-8902 (Linking)	25	10	2897--2909	Riley, D. R. and Essa, H. and Austin, P. and Preston, F. and Kargbo, I. and Ibarburu, G. H. and Ghuman, R. and Cuthbertson, D. J. and Lip, G. Y. H. and Alam, U.	population	10.1111/dom.15185
Safety of Oral Bisphosphonates in Moderate-to-Severe Chronic Kidney Disease: A Binational Cohort Analysis	2021	5	J Bone Miner Res	1523-4681 (Electronic) 0884-0431 (Linking)	36	5	820--832	Robinson, D. E. and Ali, M. S. and Pallares, N. and Tebe, C. and Elhussein, L. and Abrahamsen, B. and Arden, N. K. and Ben-Shlomo, Y. and Caskey, F. J. and Cooper, C. and Dedman, D. and Delmestri, A. and Judge, A. and Perez-Saez, M. J. and Pascual, J. and Nogues, X. and Diez-Perez, A. and Strauss, V. Y. and Javaid, M. K. and Prieto-Alhambra, D.	drug	10.1002/jbmr.4235
Long-term safety and efficacy of sodium zirconium cyclosilicate for hyperkalaemia in patients with mild/moderate versus severe/end-stage chronic kidney disease: comparative results from an open-label, Phase 3 study	2021	1	Nephrol Dial Transplant	1460-2385 (Electronic) 0931-0509 (Print) 0931-0509 (Linking)	36	1	137--150	Roger, S. D. and Lavin, P. T. and Lerma, E. V. and McCullough, P. A. and Butler, J. and Spinowitz, B. S. and von Haehling, S. and Kosiborod, M. and Zhao, J. and Fishbane, S. and Packham, D. K.	drug	10.1093/ndt/gfz285
Clinical Complexity Domains, Anticoagulation, and Outcomes in Patients with Atrial Fibrillation: A Report from the GLORIA-AF Registry Phase II and III	2022	12	Thromb Haemost	2567-689X (Electronic) 0340-6245 (Linking)	122	12	2030--2041	Romiti, G. F. and Proietti, M. and Bonini, N. and Ding, W. Y. and Boriani, G. and Huisman, M. V. and Lip, G. Y. H. and Investigators, Gloria-Af	population	10.1055/s-0042-1756355
Patient profiling in heart failure for tailoring medical therapy. A consensus document of the Heart Failure Association of the European Society of Cardiology	2021	6	Eur J Heart Fail	1879-0844 (Electronic) 1388-9842 (Linking)	23	6	872--881	Rosano, G. M. C. and Moura, B. and Metra, M. and Bohm, M. and Bauersachs, J. and Ben Gal, T. and Adamopoulos, S. and Abdelhamid, M. and Bistola, V. and Celutkiene, J. and Chioncel, O. and Farmakis, D. and Ferrari, R. and Filippatos, G. and Hill, L. and Jankowska, E. A. and Jaarsma, T. and Jhund, P. and Lainscak, M. and Lopatin, Y. and Lund, L. H. and Milicic, D. and Mullens, W. and Pinto, F. and …	population	10.1002/ejhf.2206
Cardiac Corrected QT Interval Changes Among Patients Treated for COVID-19 Infection During the Early Phase of the Pandemic	2021	4	JAMA Netw Open	2574-3805 (Electronic) 2574-3805 (Linking)	4	4	e216842	Rubin, G. A. and Desai, A. D. and Chai, Z. and Wang, A. and Chen, Q. and Wang, A. S. and Kemal, C. and Baksh, H. and Biviano, A. and Dizon, J. M. and Yarmohammadi, H. and Ehlert, F. and Saluja, D. and Rubin, D. A. and Morrow, J. P. and Avula, U. M. R. and Berman, J. P. and Kushnir, A. and Abrams, M. P. and Hennessey, J. A. and Elias, P. and Poterucha, T. J. and Uriel, N. and Kubin, C. J. and LaSo…	population	10.1001/jamanetworkopen.2021.6842
Extensive (177)Lu-PSMA Radioligand Therapy Can Lead to Radiation Nephropathy with a Renal Thrombotic Microangiopathy-like Picture	2023	5	Eur Urol	1873-7560 (Electronic) 0302-2838 (Linking)	83	5	385--390	Schafer, H. and Mayr, S. and Buttner-Herold, M. and Knorr, K. and Steinhelfer, L. and Boger, C. A. and Gschwend, J. E. and Heemann, U. and Eiber, M. and Schmaderer, C. and Tauber, R.	population	10.1016/j.eururo.2022.05.025
Cholesteryl ester transfer protein (CETP) as a drug target for cardiovascular disease	2021	9	Nat Commun	2041-1723 (Electronic) 2041-1723 (Linking)	12	1	5640	Schmidt, A. F. and Hunt, N. B. and Gordillo-Maranon, M. and Charoen, P. and Drenos, F. and Kivimaki, M. and Lawlor, D. A. and Giambartolomei, C. and Papacosta, O. and Chaturvedi, N. and Bis, J. C. and O'Donnell, C. J. and Wannamethee, G. and Wong, A. and Price, J. F. and Hughes, A. D. and Gaunt, T. R. and Franceschini, N. and Mook-Kanamori, D. O. and Zwierzyna, M. and Sofat, R. and Hingorani, A. …	population	10.1038/s41467-021-25703-3
Clinical event reductions in high-risk patients after renal denervation projected from the global SYMPLICITY registry	2023	9	Eur Heart J Qual Care Clin Outcomes	2058-1742 (Electronic) 2058-5225 (Print) 2058-1742 (Linking)	9	6	575--582	Schmieder, R. E. and Mahfoud, F. and Mancia, G. and Narkiewicz, K. and Ruilope, L. and Hutton, D. W. and Cao, K. N. and Hettrick, D. A. and Fahy, M. and Schlaich, M. P. and Bohm, M. and Pietzsch, J. B.	population	10.1093/ehjqcco/qcac056
Interleukin-1alpha Is a Central Regulator of Leukocyte-Endothelial Adhesion in Myocardial Infarction and in Chronic Kidney Disease	2021	9	CIRCULATION	1524-4539 (Electronic) 0009-7322 (Linking)	144	11	893--908	Schunk, S. J. and Triem, S. and Schmit, D. and Zewinger, S. and Sarakpi, T. and Becker, E. and Hutter, G. and Wrublewsky, S. and Kuting, F. and Hohl, M. and Alansary, D. and Prates Roma, L. and Lipp, P. and Mollmann, J. and Lehrke, M. and Laschke, M. W. and Menger, M. D. and Kramann, R. and Boor, P. and Jahnen-Dechent, W. and Marz, W. and Bohm, M. and Laufs, U. and Niemeyer, B. A. and Fliser, D. …	population	10.1161/CIRCULATIONAHA.121.053547
Fixed-Dose Combination Therapy for the Prevention of Cardiovascular Diseases in CKD: An Individual Participant Data Meta-Analysis	2023	11	Clin J Am Soc Nephrol	1555-905X (Electronic) 1555-9041 (Print) 1555-9041 (Linking)	18	11	1408--1415	Sepanlou, S. G. and Mann, J. F. E. and Joseph, P. and Pais, P. and Gao, P. and Sharafkhah, M. and Roshandel, G. and Yusuf, S. and Malekzadeh, R. and Polypill Trialists, Collaboration	publication type	10.2215/CJN.0000000000000251
Safety of Laparoscopic Cholecystectomy for Acute Cholecystitis in the Elderly: A Multivariate Analysis of Risk Factors for Intra and Postoperative Complications	2021	3	Medicina (Kaunas)	1648-9144 (Electronic) 1010-660X (Print) 1010-660X (Linking)	57	3	nan--nan	Serban, D. and Socea, B. and Balasescu, S. A. and Badiu, C. D. and Tudor, C. and Dascalu, A. M. and Vancea, G. and Spataru, R. I. and Sabau, A. D. and Sabau, D. and Tanasescu, C.	population	10.3390/medicina57030230
Armed conflicts and kidney patients: a consensus statement from the Renal Disaster Relief Task Force of the ERA	2023	1	Nephrol Dial Transplant	1460-2385 (Electronic) 0931-0509 (Linking)	38	1	56--65	Sever, M. S. and Vanholder, R. and Luyckx, V. and Eckardt, K. U. and Kolesnyk, M. and Wiecek, A. and Pawlowicz-Szlarska, E. and Gallego, D. and Shroff, R. and Skoberne, A. and Nistor, I. and Sekkarie, M. and Ivanov, D. and Noruisiene, E. and Tuglular, S.	publication type	10.1093/ndt/gfac247
Prediction of Death or HF Hospitalization in Patients With Severe FMR: The COAPT Risk Score	2022	10	JACC Cardiovasc Interv	1876-7605 (Electronic) 1936-8798 (Linking)	15	19	1893--1905	Shah, N. and Madhavan, M. V. and Gray, W. A. and Brener, S. J. and Ahmad, Y. and Lindenfeld, J. and Abraham, W. T. and Grayburn, P. A. and Kar, S. and Lim, D. S. and Mishell, J. M. and Whisenant, B. K. and Zhang, Z. and Redfors, B. and Mack, M. J. and Stone, G. W.	population	10.1016/j.jcin.2022.08.005
Albuminuria Testing in Hypertension and Diabetes: An Individual-Participant Data Meta-Analysis in a Global Consortium	2021	9	HYPERTENSION	1524-4563 (Electronic) 0194-911X (Print) 0194-911X (Linking)	78	4	1042--1052	Shin, J. I. and Chang, A. R. and Grams, M. E. and Coresh, J. and Ballew, S. H. and Surapaneni, A. and Matsushita, K. and Bilo, H. J. G. and Carrero, J. J. and Chodick, G. and Daratha, K. B. and Jassal, S. K. and Nadkarni, G. N. and Nelson, R. G. and Nowak, C. and Stempniewicz, N. and Sumida, K. and Traynor, J. P. and Woodward, M. and Sang, Y. and Gansevoort, R. T. and Consortium, C. K. D. Prognos…	publication type	10.1161/HYPERTENSIONAHA.121.17323
The case for early identification and intervention of chronic kidney disease: conclusions from a Kidney Disease: Improving Global Outcomes (KDIGO) Controversies Conference	2021	1	Kidney Int	1523-1755 (Electronic) 0085-2538 (Linking)	99	1	34--47	Shlipak, M. G. and Tummalapalli, S. L. and Boulware, L. E. and Grams, M. E. and Ix, J. H. and Jha, V. and Kengne, A. P. and Madero, M. and Mihaylova, B. and Tangri, N. and Cheung, M. and Jadoul, M. and Winkelmayer, W. C. and Zoungas, S. and Conference, Participants	publication type	10.1016/j.kint.2020.10.012
Roxadustat for the treatment of anemia in chronic kidney disease patients not on dialysis: a Phase 3, randomized, double-blind, placebo-controlled study (ALPS)	2021	8	Nephrol Dial Transplant	1460-2385 (Electronic) 0931-0509 (Print) 0931-0509 (Linking)	36	9	1629--1639	Shutov, E. and Sulowicz, W. and Esposito, C. and Tataradze, A. and Andric, B. and Reusch, M. and Valluri, U. and Dimkovic, N.	drug	10.1093/ndt/gfab057
Nephrologist Follow-Up versus Usual Care after an Acute Kidney Injury Hospitalization (FUSION): A Randomized Controlled Trial	2021	7	Clin J Am Soc Nephrol	1555-905X (Electronic) 1555-9041 (Print) 1555-9041 (Linking)	16	7	1005--1014	Silver, S. A. and Adhikari, N. K. and Bell, C. M. and Chan, C. T. and Harel, Z. and Kitchlu, A. and Meraz-Munoz, A. and Norman, P. A. and Perez, A. and Zahirieh, A. and Wald, R.	outcome	10.2215/CJN.17331120
Daprodustat for the Treatment of Anemia in Patients Not Undergoing Dialysis	2021	12	N Engl J Med	1533-4406 (Electronic) 0028-4793 (Linking)	385	25	2313--2324	Singh, A. K. and Carroll, K. and McMurray, J. J. V. and Solomon, S. and Jha, V. and Johansen, K. L. and Lopes, R. D. and Macdougall, I. C. and Obrador, G. T. and Waikar, S. S. and Wanner, C. and Wheeler, D. C. and Wiecek, A. and Blackorby, A. and Cizman, B. and Cobitz, A. R. and Davies, R. and DiMino, T. L. and Kler, L. and Meadowcroft, A. M. and Taft, L. and Perkovic, V. and Group, Ascend-Nd Stu…	drug	10.1056/NEJMoa2113380
Daprodustat for the Treatment of Anemia in Patients Undergoing Dialysis	2021	12	N Engl J Med	1533-4406 (Electronic) 0028-4793 (Linking)	385	25	2325--2335	Singh, A. K. and Carroll, K. and Perkovic, V. and Solomon, S. and Jha, V. and Johansen, K. L. and Lopes, R. D. and Macdougall, I. C. and Obrador, G. T. and Waikar, S. S. and Wanner, C. and Wheeler, D. C. and Wiecek, A. and Blackorby, A. and Cizman, B. and Cobitz, A. R. and Davies, R. and Dole, J. and Kler, L. and Meadowcroft, A. M. and Zhu, X. and McMurray, J. J. V. and Group, Ascend- D. Study	drug	10.1056/NEJMoa2113379
Efficacy and Safety of Daprodustat for Treatment of Anemia of Chronic Kidney Disease in Incident Dialysis Patients: A Randomized Clinical Trial	2022	6	JAMA Intern Med	2168-6114 (Electronic) 2168-6106 (Print) 2168-6106 (Linking)	182	6	592--602	Singh, A. K. and Cizman, B. and Carroll, K. and McMurray, J. J. V. and Perkovic, V. and Jha, V. and Johansen, K. L. and Lopes, R. D. and Macdougall, I. C. and Obrador, G. T. and Waikar, S. S. and Wanner, C. and Wheeler, D. C. and Wiecek, A. and Stankus, N. and Strutz, F. and Blackorby, A. and Cobitz, A. R. and Meadowcroft, A. M. and Paul, G. and Ranganathan, P. and Sedani, S. and Solomon, S.	drug	10.1001/jamainternmed.2022.0605
Genetics-first approach improves diagnostics of ESKD patients \textless50 years old	2022	1	Nephrol Dial Transplant	1460-2385 (Electronic) 0931-0509 (Linking)	37	2	349--357	Snoek, R. and van Jaarsveld, R. H. and Nguyen, T. Q. and Peters, E. D. J. and Elferink, M. G. and Ernst, R. F. and Rookmaaker, M. B. and Lilien, M. R. and Spierings, E. and Goldschmeding, R. and Knoers, Nvam and van der Zwaag, B. and van Zuilen, A. D. and van Eerde, A. M.	population	10.1093/ndt/gfaa363
Glucagon-like peptide-1 receptor signaling modifies the extent of diabetic kidney disease through dampening the receptor for advanced glycation end products-induced inflammation	2024	1	Kidney Int	1523-1755 (Electronic) 0085-2538 (Linking)	105	1	132--149	Sourris, K. C. and Ding, Y. and Maxwell, S. S. and Al-Sharea, A. and Kantharidis, P. and Mohan, M. and Rosado, C. J. and Penfold, S. A. and Haase, C. and Xu, Y. and Forbes, J. M. and Crawford, S. and Ramm, G. and Harcourt, B. E. and Jandeleit-Dahm, K. and Advani, A. and Murphy, A. J. and Timmermann, D. B. and Karihaloo, A. and Knudsen, L. B. and El-Osta, A. and Drucker, D. J. and Cooper, M. E. an…	population	10.1016/j.kint.2023.09.029
Effect of Intensive Urate Lowering With Combined Verinurad and Febuxostat on Albuminuria in Patients With Type 2 Diabetes: A Randomized Trial	2021	4	Am J Kidney Dis	1523-6838 (Electronic) 0272-6386 (Print) 0272-6386 (Linking)	77	4	481--489	Stack, A. G. and Dronamraju, N. and Parkinson, J. and Johansson, S. and Johnsson, E. and Erlandsson, F. and Terkeltaub, R.	drug	10.1053/j.ajkd.2020.09.009
Management of gout in chronic kidney disease: a G-CAN Consensus Statement on the research priorities	2021	10	Nat Rev Rheumatol	1759-4804 (Electronic) 1759-4790 (Print) 1759-4790 (Linking)	17	10	633--641	Stamp, L. K. and Farquhar, H. and Pisaniello, H. L. and Vargas-Santos, A. B. and Fisher, M. and Mount, D. B. and Choi, H. K. and Terkeltaub, R. and Hill, C. L. and Gaffo, A. L.	publication type	10.1038/s41584-021-00657-4
Impact of diabetes on the effects of sodium glucose co-transporter-2 inhibitors on kidney outcomes: collaborative meta-analysis of large placebo-controlled trials	2022	11	LANCET	1474-547X (Electronic) 0140-6736 (Print) 0140-6736 (Linking)	400	10365	1788--1801	Nuffield Department of Population Health Renal Studies, Group and inhibitor Meta-Analysis Cardio-Renal Trialists' Consortium, Sglt	publication type	10.1016/S0140-6736(22)02074-8
Acute kidney injury in patients treated with anti-programmed death receptor-1 for advanced melanoma: a real-life study in a single-centre cohort	2021	8	Nephrol Dial Transplant	1460-2385 (Electronic) 0931-0509 (Linking)	36	9	1664--1674	Stein, C. and Burtey, S. and Mancini, J. and Pelletier, M. and Sallee, M. and Brunet, P. and Berbis, P. and Grob, J. J. and Honore, S. and Gaudy, C. and Jourde-Chiche, N.	population	10.1093/ndt/gfaa137
Association of osteopontin with kidney function and kidney failure in chronic kidney disease patients: the GCKD study	2023	5	Nephrol Dial Transplant	1460-2385 (Electronic) 0931-0509 (Linking)	38	6	1430--1438	Steinbrenner, I. and Sekula, P. and Kotsis, F. and von Cube, M. and Cheng, Y. and Nadal, J. and Schmid, M. and Schneider, M. P. and Krane, V. and Nauck, M. and Eckardt, K. U. and Schultheiss, U. T. and investigators, Gckd	study design	10.1093/ndt/gfac173
Multimorbidity combinations, costs of hospital care and potentially preventable emergency admissions in England: A cohort study	2021	1	PLoS Med	1549-1676 (Electronic) 1549-1277 (Print) 1549-1277 (Linking)	18	1	e1003514	Stokes, J. and Guthrie, B. and Mercer, S. W. and Rice, N. and Sutton, M.	population	10.1371/journal.pmed.1003514
Cardiac outcomes in patients with acute coronary syndrome attributable to calcified nodule	2021	2	ATHEROSCLEROSIS	1879-1484 (Electronic) 0021-9150 (Linking)	318		70--75	Sugane, H. and Kataoka, Y. and Otsuka, F. and Nakaoku, Y. and Nishimura, K. and Nakano, H. and Murai, K. and Honda, S. and Hosoda, H. and Matama, H. and Doi, T. and Nakashima, T. and Fujino, M. and Nakao, K. and Yoneda, S. and Tahara, Y. and Asaumi, Y. and Noguchi, T. and Kawai, K. and Yasuda, S.	population	10.1016/j.atherosclerosis.2020.11.005
An international Delphi consensus statement on metabolic dysfunction-associated fatty liver disease and risk of chronic kidney disease	2023	6	Hepatobiliary Surg Nutr	2304-3881 (Print) 2304-389X (Electronic) 2304-3881 (Linking)	12	3	386--403	Sun, D. Q. and Targher, G. and Byrne, C. D. and Wheeler, D. C. and Wong, V. W. and Fan, J. G. and Tilg, H. and Yuan, W. J. and Wanner, C. and Gao, X. and Long, M. T. and Kanbay, M. and Nguyen, M. H. and Navaneethan, S. D. and Yilmaz, Y. and Huang, Y. and Gani, R. A. and Marzuillo, P. and Boursier, J. and Zhang, H. and Jung, C. Y. and Chai, J. and Valenti, L. and Papatheodoridis, G. and Musso, G. …	publication type	10.21037/hbsn-22-421
Polysulfide-mediated sulfhydration of SIRT1 prevents diabetic nephropathy by suppressing phosphorylation and acetylation of p65 NF-kappaB and STAT3	2021	1	Redox Biol	2213-2317 (Electronic) 2213-2317 (Linking)	38		101813	Sun, H. J. and Xiong, S. P. and Cao, X. and Cao, L. and Zhu, M. Y. and Wu, Z. Y. and Bian, J. S.	population	10.1016/j.redox.2020.101813
A village doctor-led multifaceted intervention for blood pressure control in rural China: an open, cluster randomised trial	2022	5	LANCET	1474-547X (Electronic) 0140-6736 (Linking)	399	10339	1964--1975	Sun, Y. and Mu, J. and Wang, D. W. and Ouyang, N. and Xing, L. and Guo, X. and Zhao, C. and Ren, G. and Ye, N. and Zhou, Y. and Wang, J. and Li, Z. and Sun, G. and Yang, R. and Chen, C. S. and He, J. and Group, Crhcp Study	population	10.1016/S0140-6736(22)00325-7
Bone hydration: How we can evaluate it, what can it tell us, and is it an effective therapeutic target?	2022	6	Bone Rep	2352-1872 (Print) 2352-1872 (Electronic) 2352-1872 (Linking)	16		101161	Surowiec, R. K. and Allen, M. R. and Wallace, J. M.	publication type	10.1016/j.bonr.2021.101161
Regdanvimab: First Approval	2021	12	DRUGS	1179-1950 (Electronic) 0012-6667 (Print) 0012-6667 (Linking)	81	18	2133--2137	Syed, Y. Y.	population	10.1007/s40265-021-01626-7
Kim-1 Targeted Extracellular Vesicles: A New Therapeutic Platform for RNAi to Treat AKI	2021	10	J Am Soc Nephrol	1533-3450 (Electronic) 1046-6673 (Print) 1046-6673 (Linking)	32	10	2467--2483	Tang, T. T. and Wang, B. and Li, Z. L. and Wen, Y. and Feng, S. T. and Wu, M. and Liu, D. and Cao, J. Y. and Yin, Q. and Yin, D. and Fu, Y. Q. and Gao, Y. M. and Ding, Z. Y. and Qian, J. Y. and Wu, Q. L. and Lv, L. L. and Liu, B. C.	population	10.1681/ASN.2020111561
NETs-Induced Thrombosis Impacts on Cardiovascular and Chronic Kidney Disease	2023	4	Circ Res	1524-4571 (Electronic) 0009-7330 (Print) 0009-7330 (Linking)	132	8	933--949	Thakur, M. and Junho, C. V. C. and Bernhard, S. M. and Schindewolf, M. and Noels, H. and Doring, Y.	publication type	10.1161/CIRCRESAHA.123.321750
Nephrologists' Perspectives on Gender Disparities in CKD and Dialysis	2022	3	Kidney Int Rep	2468-0249 (Electronic) 2468-0249 (Linking)	7	3	424--435	Tong, A. and Evangelidis, N. and Kurnikowski, A. and Lewandowski, M. and Bretschneider, P. and Oberbauer, R. and Baumgart, A. and Scholes-Robertson, N. and Stamm, T. and Carrero, J. J. and Pecoits-Filho, R. and Hecking, M.	publication type	10.1016/j.ekir.2021.10.022
Efficacy of Difelikefalin for the Treatment of Moderate to Severe Pruritus in Hemodialysis Patients: Pooled Analysis of KALM-1 and KALM-2 Phase 3 Studies	2022	8	Kidney Med	2590-0595 (Electronic) 2590-0595 (Linking)	4	8	100512	Topf, J. and Wooldridge, T. and McCafferty, K. and Schomig, M. and Csiky, B. and Zwiech, R. and Wen, W. and Bhaduri, S. and Munera, C. and Lin, R. and Jebara, A. and Cirulli, J. and Menzaghi, F.	drug	10.1016/j.xkme.2022.100512
Pharmacokinetics of Oral Nirmatrelvir/Ritonavir, a Protease Inhibitor for Treatment of COVID-19, in Subjects With Renal Impairment	2022	10	Clin Pharmacol Ther	1532-6535 (Electronic) 0009-9236 (Print) 0009-9236 (Linking)	112	4	892--900	Toussi, S. S. and Neutel, J. M. and Navarro, J. and Preston, R. A. and Shi, H. and Kavetska, O. and LaBadie, R. R. and Binks, M. and Chan, P. L. S. and Demers, N. and Corrigan, B. and Damle, B.	population	10.1002/cpt.2688
SGLT2 Inhibition for CKD and Cardiovascular Disease in Type 2 Diabetes: Report of a Scientific Workshop Sponsored by the National Kidney Foundation	2021	1	Am J Kidney Dis	1523-6838 (Electronic) 0272-6386 (Linking)	77	1	94--109	Tuttle, K. R. and Brosius, F. C. and Cavender, M. A. and Fioretto, P. and Fowler, K. J. and Heerspink, H. J. L. and Manley, T. and McGuire, D. K. and Molitch, M. E. and Mottl, A. K. and Perreault, L. and Rosas, S. E. and Rossing, P. and Sola, L. and Vallon, V. and Wanner, C. and Perkovic, V.	publication type	10.1053/j.ajkd.2020.08.003
Shared Decision Making in Health Care Visits for CKD: Patients' Decisional Role Preferences and Experiences	2023	12	Am J Kidney Dis	1523-6838 (Electronic) 0272-6386 (Linking)	82	6	677--686	van der Horst, D. E. M. and Hofstra, N. and van Uden-Kraan, C. F. and Stiggelbout, A. M. and van den Dorpel, M. A. and Pieterse, A. H. and Bos, W. J. W.	publication type	10.1053/j.ajkd.2023.04.012
Asking the right questions: towards a person-centered conception of shared decision-making regarding treatment of advanced chronic kidney disease in older patients	2022	4	BMC Med Ethics	1472-6939 (Electronic) 1472-6939 (Linking)	23	1	47	Verberne, W. R. and Stiggelbout, A. M. and Bos, W. J. W. and van Delden, J. J. M.	publication type	10.1186/s12910-022-00784-x
Ferroptosis, a new target for treatment of renal injury and fibrosis in a 5/6 nephrectomy-induced CKD rat model	2022	3	Cell Death Discov	2058-7716 (Print) 2058-7716 (Electronic) 2058-7716 (Linking)	8	1	127	Wang, J. and Wang, Y. and Liu, Y. and Cai, X. and Huang, X. and Fu, W. and Wang, L. and Qiu, L. and Li, J. and Sun, L.	population	10.1038/s41420-022-00931-8
Irisin alleviates vascular calcification by inhibiting VSMC osteoblastic transformation and mitochondria dysfunction via AMPK/Drp1 signaling pathway in chronic kidney disease	2022	4	ATHEROSCLEROSIS	1879-1484 (Electronic) 0021-9150 (Linking)	346		36--45	Wang, P. W. and Pang, Q. and Zhou, T. and Song, X. Y. and Pan, Y. J. and Jia, L. P. and Zhang, A. H.	population	10.1016/j.atherosclerosis.2022.02.007
LYC inhibits the AKT signaling pathway to activate autophagy and ameliorate TGFB-induced renal fibrosis	2024	5	AUTOPHAGY	1554-8635 (Electronic) 1554-8627 (Print) 1554-8627 (Linking)	20	5	1114--1133	Wang, Y. and Ping, Z. and Gao, H. and Liu, Z. and Xv, Q. and Jiang, X. and Yu, W.	population	10.1080/15548627.2023.2287930
The Kidney-Related Effects of Polystyrene Microplastics on Human Kidney Proximal Tubular Epithelial Cells HK-2 and Male C57BL/6 Mice	2021	5	Environ Health Perspect	1552-9924 (Electronic) 0091-6765 (Print) 0091-6765 (Linking)	129	5	57003	Wang, Y. L. and Lee, Y. H. and Hsu, Y. H. and Chiu, I. J. and Huang, C. C. and Huang, C. C. and Chia, Z. C. and Lee, C. P. and Lin, Y. F. and Chiu, H. W.	population	10.1289/EHP7612
Association of stress hyperglycemia with clinical outcomes in patients with ST-elevation myocardial infarction undergoing percutaneous coronary intervention: a cohort study	2023	4	Cardiovasc Diabetol	1475-2840 (Electronic) 1475-2840 (Linking)	22	1	85	Wei, Q. C. and Chen, Y. W. and Gao, Q. Y. and Ren, K. D. and Liu, Y. B. and He, F. and Shi, J. T. and Jiang, J.	population	10.1186/s12933-023-01812-9
Effect of Long-term Exercise Training on Physical Performance and Cardiorespiratory Function in Adults With CKD: A Randomized Controlled Trial	2023	1	Am J Kidney Dis	1523-6838 (Electronic) 0272-6386 (Print) 0272-6386 (Linking)	81	1	59--66	Weiner, D. E. and Liu, C. K. and Miao, S. and Fielding, R. and Katzel, L. I. and Giffuni, J. and Well, A. and Seliger, S. L.	outcome	10.1053/j.ajkd.2022.06.008
Cardiovascular and renal outcomes with SGLT-2 inhibitors versus GLP-1 receptor agonists in patients with type 2 diabetes mellitus and chronic kidney disease: a systematic review and network meta-analysis	2021	1	Cardiovasc Diabetol	1475-2840 (Electronic) 1475-2840 (Linking)	20	1	14	Yamada, T. and Wakabayashi, M. and Bhalla, A. and Chopra, N. and Miyashita, H. and Mikami, T. and Ueyama, H. and Fujisaki, T. and Saigusa, Y. and Yamaji, T. and Azushima, K. and Urate, S. and Suzuki, T. and Abe, E. and Wakui, H. and Tamura, K.	publication type	10.1186/s12933-020-01197-z
Typhaneoside-Tetrahedral Framework Nucleic Acids System: Mitochondrial Recovery and Antioxidation for Acute Kidney Injury treatment	2023	5	ACS NANO	1936-086X (Electronic) 1936-0851 (Linking)	17	9	8767--8781	Yan, R. and Cui, W. and Ma, W. and Li, J. and Liu, Z. and Lin, Y.	population	10.1021/acsnano.3c02102
Clinical outcomes following discontinuation of renin-angiotensin-system inhibitors in patients with type 2 diabetes and advanced chronic kidney disease: A prospective cohort study	2023	1	ECLINICALMEDICINE	2589-5370 (Electronic) 2589-5370 (Linking)	55		101751	Yang, A. and Shi, M. and Lau, E. S. H. and Wu, H. and Zhang, X. and Fan, B. and Kong, A. P. S. and Luk, A. O. Y. and Ma, R. C. W. and Chan, J. C. N. and Chow, E.	study design	10.1016/j.eclinm.2022.101751
Unspliced XBP1 Counteracts beta-Catenin to Inhibit Vascular Calcification	2022	1	Circ Res	1524-4571 (Electronic) 0009-7330 (Linking)	130	2	213--229	Yang, L. and Dai, R. and Wu, H. and Cai, Z. and Xie, N. and Zhang, X. and Shen, Y. and Gong, Z. and Jia, Y. and Yu, F. and Zhao, Y. and Lin, P. and Ye, C. and Hu, Y. and Fu, Y. and Xu, Q. and Li, Z. and Kong, W.	population	10.1161/CIRCRESAHA.121.319745
The association between TyG and all-cause/non-cardiovascular mortality in general patients with type 2 diabetes mellitus is modified by age: results from the cohort study of NHANES 1999-2018	2024	1	Cardiovasc Diabetol	1475-2840 (Electronic) 1475-2840 (Linking)	23	1	43	Yao, Y. and Wang, B. and Geng, T. and Chen, J. and Chen, W. and Li, L.	population	10.1186/s12933-024-02120-6
Enhanced tensile ductility and sustainability of high-strength strain-hardening cementitious composites using waste cement kiln dust and oxidized polyethylene fibers	2021		Cement and Concrete Composites	09589465	120		nan--nan	Yoo, Doo-Yeol and Oh, Taekgeun and Kang, Min-Chang and Kim, Min-Jae and Choi, Hong-Joon	population	10.1016/j.cemconcomp.2021.104030
Human umbilical cord mesenchymal stem cell exosome-derived miR-874-3p targeting RIPK1/PGAM5 attenuates kidney tubular epithelial cell damage	2023	2	Cell Mol Biol Lett	1689-1392 (Electronic) 1425-8153 (Print) 1425-8153 (Linking)	28	1	12	Yu, Y. and Chen, M. and Guo, Q. and Shen, L. and Liu, X. and Pan, J. and Zhang, Y. and Xu, T. and Zhang, D. and Wei, G.	population	10.1186/s11658-023-00425-0
Sepsis-associated acute kidney injury: consensus report of the 28th Acute Disease Quality Initiative workgroup	2023	6	Nat Rev Nephrol	1759-507X (Electronic) 1759-5061 (Linking)	19	6	401--417	Zarbock, A. and Nadim, M. K. and Pickkers, P. and Gomez, H. and Bell, S. and Joannidis, M. and Kashani, K. and Koyner, J. L. and Pannu, N. and Meersch, M. and Reis, T. and Rimmele, T. and Bagshaw, S. M. and Bellomo, R. and Cantaluppi, V. and Deep, A. and De Rosa, S. and Perez-Fernandez, X. and Husain-Syed, F. and Kane-Gill, S. L. and Kelly, Y. and Mehta, R. L. and Murray, P. T. and Ostermann, M. …	population	10.1038/s41581-023-00683-3
Liproxstatin-1 attenuates unilateral ureteral obstruction-induced renal fibrosis by inhibiting renal tubular epithelial cells ferroptosis	2021	9	Cell Death Dis	2041-4889 (Electronic)	12	9	843	Zhang, B. and Chen, X. and Ru, F. and Gan, Y. and Li, B. and Xia, W. and Dai, G. and He, Y. and Chen, Z.	population	10.1038/s41419-021-04137-1
Abnormal Iron and Lipid Metabolism Mediated Ferroptosis in Kidney Diseases and Its Therapeutic Potential	2022	1	METABOLITES	2218-1989 (Print) 2218-1989 (Electronic) 2218-1989 (Linking)	12	1	nan--nan	Zhang, X. and Li, X.	publication type	10.3390/metabo12010058
Angiotensin-converting enzyme inhibitors prevent liver-related events in nonalcoholic fatty liver disease	2022	8	HEPATOLOGY	1527-3350 (Electronic) 0270-9139 (Linking)	76	2	469--482	Zhang, X. and Wong, G. L. and Yip, T. C. and Tse, Y. K. and Liang, L. Y. and Hui, V. W. and Lin, H. and Li, G. L. and Lai, J. C. and Chan, H. L. and Wong, V. W.	population	10.1002/hep.32294
Exosomal miR-21 from tubular cells contributes to renal fibrosis by activating fibroblasts via targeting PTEN in obstructed kidneys	2021		THERANOSTICS	1838-7640 (Electronic) 1838-7640 (Linking)	11	18	8660--8673	Zhao, S. and Li, W. and Yu, W. and Rao, T. and Li, H. and Ruan, Y. and Yuan, R. and Li, C. and Ning, J. and Li, S. and Chen, W. and Cheng, F. and Zhou, X.	population	10.7150/thno.62820
Tubular Epithelial Cell HMGB1 Promotes AKI-CKD Transition by Sensitizing Cycling Tubular Cells to Oxidative Stress: A Rationale for Targeting HMGB1 during AKI Recovery	2023	3	J Am Soc Nephrol	1533-3450 (Electronic) 1046-6673 (Print) 1046-6673 (Linking)	34	3	394--411	Zhao, Z. B. and Marschner, J. A. and Iwakura, T. and Li, C. and Motrapu, M. and Kuang, M. and Popper, B. and Linkermann, A. and Klocke, J. and Enghard, P. and Muto, Y. and Humphreys, B. D. and Harris, H. E. and Romagnani, P. and Anders, H. J.	population	10.1681/ASN.0000000000000024
Additive-free preparation of hemodialysis membranes from block copolymers of polysulfone and polyethylene glycol	2021		JOURNAL OF MEMBRANE SCIENCE	03767388	618		nan--nan	Zhong, Dinglei and Wang, Zhaogen and Zhou, Jiemei and Wang, Yong	publication type	10.1016/j.memsci.2020.118690
Targeting Ferroptosis Attenuates Interstitial Inflammation and Kidney Fibrosis	2022	1	Kidney Dis (Basel)	2296-9381 (Print) 2296-9357 (Electronic) 2296-9357 (Linking)	8	1	57--71	Zhou, L. and Xue, X. and Hou, Q. and Dai, C.	population	10.1159/000517723
The gut microbe Bacteroides fragilis ameliorates renal fibrosis in mice	2022	10	Nat Commun	2041-1723 (Electronic) 2041-1723 (Linking)	13	1	6081	Zhou, W. and Wu, W. H. and Si, Z. L. and Liu, H. L. and Wang, H. and Jiang, H. and Liu, Y. F. and Alolga, R. N. and Chen, C. and Liu, S. J. and Bian, X. Y. and Shan, J. J. and Li, J. and Tan, N. H. and Zhang, Z. H.	population	10.1038/s41467-022-33824-6
Value of [(68)Ga]Ga-FAPI-04 imaging in the diagnosis of renal fibrosis	2021	10	Eur J Nucl Med Mol Imaging	1619-7089 (Electronic) 1619-7070 (Linking)	48	11	3493--3501	Zhou, Y. and Yang, X. and Liu, H. and Luo, W. and Liu, H. and Lv, T. and Wang, J. and Qin, J. and Ou, S. and Chen, Y.	outcome	10.1007/s00259-021-05343-x
Formononetin ameliorates ferroptosis-associated fibrosis in renal tubular epithelial cells and in mice with chronic kidney disease by suppressing the Smad3/ATF3/SLC7A11 signaling	2023	2	Life Sci	1879-0631 (Electronic) 0024-3205 (Linking)	315		121331	Zhu, B. and Ni, Y. and Gong, Y. and Kang, X. and Guo, H. and Liu, X. and Li, J. and Wang, L.	population	10.1016/j.lfs.2022.121331
Screening of immune-related secretory proteins linking chronic kidney disease with calcific aortic valve disease based on comprehensive bioinformatics analysis and machine learning	2023	6	J Transl Med	1479-5876 (Electronic) 1479-5876 (Linking)	21	1	359	Zhu, E. and Shu, X. and Xu, Z. and Peng, Y. and Xiang, Y. and Liu, Y. and Guan, H. and Zhong, M. and Li, J. and Zhang, L. Z. and Nie, R. and Zheng, Z.	population	10.1186/s12967-023-04171-x
The non-linear relationship between triglyceride-glucose index and risk of chronic kidney disease in hypertensive patients with abnormal glucose metabolism: A cohort study	2022		Front Med (Lausanne)	2296-858X (Print) 2296-858X (Electronic) 2296-858X (Linking)	9		1018083	Zhu, Q. and Chen, Y. and Cai, X. and Cai, L. and Hong, J. and Luo, Q. and Ren, Y. and Guo, Y. and Li, N.	population	10.3389/fmed.2022.1018083
Nafamostat in hospitalized patients with moderate to severe COVID-19 pneumonia: a randomised Phase II clinical trial	2021	11	ECLINICALMEDICINE	2589-5370 (Electronic) 2589-5370 (Linking)	41		101169	Zhuravel, S. V. and Khmelnitskiy, O. K. and Burlaka, O. O. and Gritsan, A. I. and Goloshchekin, B. M. and Kim, S. and Hong, K. Y.	population	10.1016/j.eclinm.2021.101169
