# Supplementary material for: The Future of Chronic Kidney Disease Treatment: Combination Therapy (Polypill) or Biomarker-Guided Personalized Intervention?
Source: Biomolecules. 2025 Jun 3;15(6):809. doi: 10.3390/biom15060809 (PMC12190282; doi:10.3390/biom15060809)
Supplement: Supplementary file 1 [file biomolecules-15-00809-s001.zip › Table S4.xlsx]

## Sheet: Biomarker Exclusions
title	year	month	journal	issn	volume	issue	pages	authors	reason for exclusion	doi
Design of FLAIR: a Phase 2b Study of the 5-Lipoxygenase Activating Protein Inhibitor AZD5718 in Patients With Proteinuric CKD	2021	11	Kidney International Reports	24680249	6	11	2803--2810	Heerspink, Hiddo J.L. and Law, Gordon and Psachoulia, Konstantina and Connolly, Kathleen and Whatling, Carl and Ericsson, Hans and Knöchel, Jane and Lindstedt, Eva-Lotte and MacPhee, Iain	study design	10.1016/j.ekir.2021.08.018
Uncovering Bupi Yishen Formula Pharmacological Mechanisms Against Chronic Kidney Disease by Network Pharmacology and Experimental Validation	2021	11	Frontiers in Pharmacology	1663-9812	12		761572	Zhang, Difei and Liu, Bingran and Jie, Xina and Deng, Jiankun and Lu, Zhaoyu and Lu, Fuhua and Liu, Xusheng	drug	10.3389/fphar.2021.761572
Identifying effective diagnostic biomarkers and immune infiltration features in chronic kidney disease by bioinformatics and validation	2022	12	Frontiers in Pharmacology	1663-9812	13		1069810	Liu, Tao and Zhuang, Xing Xing and Qin, Xiu Juan and Wei, Liang Bing and Gao, Jia Rong	outcome	10.3389/fphar.2022.1069810
Shenshuai Yingyang Jiaonang ameliorates chronic kidney disease-associated muscle atrophy in rats by inhibiting ferroptosis mediated by the HIF-1α/SLC7A11 pathway	2024	4	Heliyon	24058440	10	8	e29093	Ju, Liliang and Diao, Jianxin and Zhang, Jiaxing and Dai, Fahong and Zhou, Hong and Han, Zhongxiao and Hu, Rong and Pei, Tingting and Wang, Fujing and He, Zhuoen and Fu, Xiuqiong and Wang, Mingqing and Xiao, Wei and Ma, Yun	study design	10.1016/j.heliyon.2024.e29093
The urinary proteomics classifier chronic kidney disease 273 predicts cardiovascular outcome in patients with chronic kidney disease	2021	4	Nephrology Dialysis Transplantation	0931-0509, 1460-2385	36	5	811--818	Verbeke, Francis and Siwy, Justyna and Van Biesen, Wim and Mischak, Harald and Pletinck, Anneleen and Schepers, Eva and Neirynck, Nathalie and Magalhães, Pedro and Pejchinovski, Martin and Pontillo, Claudia and Lichtinghagen, Ralf and Brand, Korbinian and Vlahou, Antonia and De Bacquer, Dirk and Glorieux, Griet	outcome	10.1093/ndt/gfz242
Estimation of kidney function for medication dosing in adult patients with chronic kidney disease: a practice update	2024	2	Journal of Pharmacy Practice and Research	1445-937X, 2055-2335	54	1	94--106	Mirkov, Sanja and Scuderi, Carla and Lloyd, Jess and Coutsouvelis, John and O'Connor, Shaun and Potts, Simon and Newman, Suzanne and Roberts, Jason	outcome	10.1002/jppr.1884
Shen Qi Wan ameliorates nephritis in chronic kidney disease via AQP1 and DEFB1 regulation	2024	1	Biomedicine \& Pharmacotherapy	07533322	170		116027	Liu, Yiming and Hong, Xiao and Liu, Liu and Li, Xinyue and Huang, Shuo and Luo, Qihan and Huang, Qiaoyan and Qiu, Jiang and Qiu, Ping and Li, Changyu	drug	10.1016/j.biopha.2023.116027
Efficacy, safety and response predictors of adjuvant astragalus for diabetic kidney disease (READY): study protocol of an add-on, assessor-blind, parallel, pragmatic randomised controlled trial	2021	1	BMJ Open	2044-6055, 2044-6055	11	1	e042686	Chan, Kam Wa and Kwong, Alfred Siu Kei and Tsui, Pun Nang and Cheung, Simon Chi Yuen and Chan, Gary Chi Wang and Choi, Wing Fai and Yiu, Wai Han and Zhang, Yanbo and Wong, Michelle Man-Ying and Zhang, Zhang-Jin and Tan, Kathryn Choon Beng and Lao, Lixing and Tang, Sydney Chi Wai	drug	10.1136/bmjopen-2020-042686
Therapeutic targeting of chronic kidney disease-associated DAMPs differentially contributing to vascular pathology	2023	10	Frontiers in Immunology	1664-3224	14		1240679	Mazzarino, Morgane and Cetin, Esra and Bartosova, Maria and Marinovic, Iva and Ipseiz, Natacha and Hughes, Timothy R. and Schmitt, Claus Peter and Ramji, Dipak P. and Labéta, Mario O. and Raby, Anne-Catherine	study design	10.3389/fimmu.2023.1240679
Analysis of the course and outcomes of pregnancy in patients with advanced stages chronic kidney disease	2021	6	Terapevticheskii arkhiv	2309-5342, 0040-3660	93	6	685--692	Demyanova, Kseniia A. and Kozlovskaya, Natalia L. and Korotchaeva, Yuliia V. and Apresyan, Sergei V. and Rylceva, Lidiia P. and Usatenko, Galina V. and Lugovoj, Artem O. and Vorobyeva, Mariia A. and Bondarenko, Tatiana V. and Bespalova, Anna V. and Volkova, Olga A.	population	10.26442/00403660.2021.06.200867
Exploring diagnostic biomarkers of type 2 cardio-renal syndrome based on secreted proteins and bioinformatics analysis	2024	10	Scientific Reports	2045-2322	14	1	24612	Zhang, Chuanjing and Wu, Zhuonan and Song, Yongfei and Jin, Xiaojun and Hu, Jiale and Huang, Chen and Zhou, Jianqing and Lian, Jiangfang	outcome	10.1038/s41598-024-75580-1
Factors associated with IgG titers against SARS-CoV-2 spike protein after second vaccination in people living with HIV controlled with anti-retroviral therapy	2024	1	Journal of Infection and Chemotherapy	1341321X	30	1	53--57	Lee, Kwangyeol and Horino, Tetsuya and Hoshina, Tokio and Sawaki, Kenji and Sakamoto, Yohei and Miyajima, Makiko and Nakaharai, Kazuhiko and Nakazawa, Yasushi and Yoshida, Masaki	population	10.1016/j.jiac.2023.09.012
Chronic kidney disease in Korean patients with lupus nephritis: over a 35-year period at a single center	2022	6	Clinical Rheumatology	0770-3198, 1434-9949	41	6	1665--1674	Jeon, Howook and Lee, Jennifer and Ju, Ji Hyeon and Kim, Wan-Uk and Park, Sung-Hwan and Moon, Su-Jin and Kwok, Seung-Ki	outcome	10.1007/s10067-021-06030-w
Network pharmacology and multi-omics validation of the Jianpi-Yishen formula in the treatment of chronic kidney disease	2025	1	Frontiers in Immunology	1664-3224	15		1512519	Li, Yuyan and Luo, Yueming and Hu, Yilan and Li, Siting and Li, Guandong and Zhang, Wanyangchuan and Gu, Xiufen and Wang, Jianting and Li, Shunmin and Cheng, Hong	outcome	10.3389/fimmu.2024.1512519
Tonsillectomy Combined With Steroid Pulse Therapy Prevents the Progression of Chronic Kidney Disease in Patients With Immunoglobulin A (IgA) Nephropathy in a Single Japanese Institution	2021	6	Cureus	2168-8184				Aratani, Sae and Matsunobu, Takeshi and Shimizu, Akira and Okubo, Kimihiro and Kashiwagi, Tetsuya and Sakai, Yukinao	outcome	10.7759/cureus.15736
Bioinformatics analysis reveals CCR7 as a potential biomarker for predicting CKD progression	2024	7	Medicine	0025-7974, 1536-5964	103	30	e33705	Lai, Junju and Shan, Huizhi and Cui, Sini and Xiao, Lingfeng and Huang, Xiaowen and Xiao, Yun	outcome	10.1097/MD.0000000000033705
A Comparative Study on the Efficacy Between Cystatin C and Creatinine-Based Equations for Early Detection of Renal Damage in Patients of Eastern India	2024	7	Indian Journal of Clinical Biochemistry	0970-1915, 0974-0422	39	3	408--414	Dastidar, Rinini and Sikder, Kunal and Das, Barnali	outcome	10.1007/s12291-023-01125-4
Development and evaluation of a chronic kidney disease risk prediction model using random forest	2024	6	Frontiers in Genetics	1664-8021	15		1409755	Mendapara, Krish	outcome	10.3389/fgene.2024.1409755
Structural and functional insights on vitamin D receptor and \textlessspan style="font-variant:small-caps;"\textgreaterCYP24A1\textless/span\textgreater deleterious single nucleotide polymorphisms: A computational and pharmacogenomics perpetual approach	2021	10	Cell Biochemistry and Function	0263-6484, 1099-0844	39	7	874--885	Jayaraj, John Marshal and Kuriakose, Beena Briget and Alhazmi, Amani Hamad and Muthusamy, Karthikeyan	outcome	10.1002/cbf.3658
Immune Microenvironment Alterations and Identification of Key Diagnostic Biomarkers in Chronic Kidney Disease Using Integrated Bioinformatics and Machine Learning	2024	11	Pharmacogenomics and Personalized Medicine	1178-7066			497--510	Shi, Jinbao and Xu, Aliang and Huang, Liuying and Liu, Shaojie and Wu, Binxuan and Zhang, Zuhong	outcome	10.2147/PGPM.S488143
The Signaling Pathway of TNF Receptors: Linking Animal Models of Renal Disease to Human CKD	2022	3	International Journal of Molecular Sciences	1422-0067	23	6	3284	Lousa, Irina and Reis, Flávio and Santos-Silva, Alice and Belo, Luís	publication type	10.3390/ijms23063284
Choroidal and retinal thinning in chronic kidney disease independently associate with eGFR decline and are modifiable with treatment	2023	12	Nature Communications	2041-1723	14	1	7720	Farrah, Tariq E. and Pugh, Dan and Chapman, Fiona A. and Godden, Emily and Balmforth, Craig and Oniscu, Gabriel C. and Webb, David J. and Dhillon, Baljean and Dear, James W. and Bailey, Matthew A. and Gallacher, Peter J. and Dhaun, Neeraj	outcome	10.1038/s41467-023-43125-1
The Therapeutic Mechanisms of Shenyan Oral Liquid I Against Chronic Kidney Disease Based on Network Pharmacology and Experimental Validation	2024	12	Combinatorial Chemistry \& High Throughput Screening	13862073	27	19	2885--2898	Cheng, Xudong and Liang, Guoqiang and Liu, Min and Song, Rujun and Zhou, Lan and Ren, Yan and Huang, Yuyu and Jin, Weimin and Jiang, Chunbo	outcome	10.2174/0113862073260994231031070916
Identification of shared gene signatures and molecular mechanisms between chronic kidney disease and ulcerative colitis	2023	2	Frontiers in Immunology	1664-3224	14		1078310	Liang, Zhou and Hu, Xinrong and Lin, Ruoni and Tang, Ziwen and Ye, Ziyin and Mao, Ren and Chen, Wei and Zhou, Yi	study design	10.3389/fimmu.2023.1078310
Predictive Effect of System Inflammation Response Index for Progression of Chronic Kidney Disease in Non-Dialyzing Patient	2023	11	Journal of Inflammation Research	1178-7031			5273--5285	Tang, Leile and Deng, Ying and Lai, Jiahui and Guo, Xinghua and Liu, Peijia and Li, Shaomin and Liu, Xun	outcome	10.2147/JIR.S432699
Dapagliflozin for rheumatic musculoskeletal disease in patients with chronic kidney disease	2025	2	Modern Rheumatology	1439-7595, 1439-7609	35	2	345--351	Hanaoka, Hironari and Kikuchi, Jun and Hiramoto, Kazuoto and Akiyama, Mitsuhiro and Saito, Shutaro and Kondo, Yasushi and Azegami, Tatsuhiko and Kaneko, Yuko	outcome	10.1093/mr/roae090
Leukemia inhibitory factor is a therapeutic target for renal interstitial fibrosis	2022	12	eBioMedicine	23523964	86		104312	Xu, Shihui and Yang, Xiaobing and Chen, Qingzhou and Liu, Zhuoliang and Chen, Ying and Yao, Xiaotian and Xiao, An and Tian, Jianwei and Xie, Liling and Zhou, Miaomiao and Hu, Zheng and Zhu, Fengxin and Xu, Xin and Hou, Fanfan and Nie, Jing	study design	10.1016/j.ebiom.2022.104312
Response to oral iron therapy in children with anemia of chronic kidney disease	2024	1	Pediatric Nephrology	0931-041X, 1432-198X	39	1	233--242	Meza, Kelly and Biswas, Sharmi and Talmor, Chantal and Baqai, Kanza and Samsonov, Dmitry and Solomon, Sonia and Akchurin, Oleh	outcome	10.1007/s00467-023-06048-z
Isogenic Kidney Glomerulus Chip Engineered from Human Induced Pluripotent Stem Cells	2022	11	Journal of Visualized Experiments	1940-087X		189	63821	Roye, Yasmin and Musah, Samira	study design	10.3791/63821
The diagnostic efficacy of diffusion tensor imaging in children with chronic kidney disease: correlation with histopathology and serum biomarkers	2024	4	Egyptian Journal of Radiology and Nuclear Medicine	2090-4762	55	1	78	Mansour, Manar and Elmokadem, Ali H. and Elrazek, Ahmed A. Abd and Hammad, Ayman and Abd-Almoaty, Marwa R. and Ali, Khadiga M. and Ibrahim, Dina Abdalla and Barakat, Tarek Elsayed	outcome	10.1186/s43055-024-01250-x
Elevation of serum human epididymis protein 4 (HE4) and N-terminal pro-B-type natriuretic peptide (NT-proBNP) as predicting factors for the occurrence of acute kidney injury on chronic kidney disease: a single-center retrospective self-control study	2023	9	Frontiers in Pharmacology	1663-9812	14		1269311	Song, Jinye and Chen, Ling and Yuan, Zheping and Gong, Xuezhong	outcome	10.3389/fphar.2023.1269311
Anti-Müllerian hormone concentrations in women with chronic kidney disease	2021	2	Clinical Kidney Journal	2048-8513	14	2	537--542	Wiles, Kate and Anckaert, Ellen and Holden, Francesca and Grace, Jan and Nelson-Piercy, Catherine and Lightstone, Liz and Chappell, Lucy C and Bramham, Kate	outcome	10.1093/ckj/sfz164
Development of a machine learning tool to predict the risk of incident chronic kidney disease using health examination data	2024	11	Frontiers in Public Health	2296-2565	12		1495054	Yoshizaki, Yuki and Kato, Kiminori and Fujihara, Kazuya and Sone, Hirohito and Akazawa, Kohei	outcome	10.3389/fpubh.2024.1495054
Albuminuria-Lowering Effect of Dapagliflozin, Eplerenone, and Their Combination in Patients with Chronic Kidney Disease: A Randomized Crossover Clinical Trial	2022	8	Journal of the American Society of Nephrology	1046-6673, 1533-3450	33	8	1569--1580	Provenzano, Michele and Puchades, Maria Jesús and Garofalo, Carlo and Jongs, Niels and D’Marco, Luis and Andreucci, Michele and De Nicola, Luca and Gorriz, Jose Luis and Heerspink, Hiddo J.L.	study design	10.1681/ASN.2022020207
Long-Term Kidney Outcome of Lupus Nephritis by Renal Response Status	2024	12	Kidney International Reports	24680249	9	12	3532--3541	Yap, Desmond Yat Hin and Xu, Xiaomeng and Juliao, Patricia C. and Tang, Colin S.O. and Ng, Laura and Milea, Dominique and Chan, Tak Mao	outcome	10.1016/j.ekir.2024.09.028
Non-protein energy supplement for malnutrition treatment in patients with chronic kidney disease	2022	9	Asia Pacific Journal of Clinical Nutrition		31	3		Yanchao Guo and Meng Zhang and Ting Ye and Kun Qian and Wangqun Liang and Xuezhi Zuo and Ying Yao	outcome	10.6133/apjcn.202209_31(3).0017
Evaluation of Inflammatory Status in COVID-19 Patients with Chronic Kidney Disease: A Comparative Analysis Based on Creatinine Clearance Levels	2024	11	Biomedicines	2227-9059	12	12	2707	Banta, Andreea and Rosca, Daniela and Rosca, Ovidiu and Bogdan, Iulia and Cerbulescu, Teodor and Stana, Loredana Gabriela and Hogea, Elena and Nistor, Daciana	population	10.3390/biomedicines12122707
Long-term efficacy and safety of SARS-CoV-2 vaccination in patients with chronic kidney disease, on dialysis or after kidney transplantation: a national prospective observational cohort study	2022	12	BMC Nephrology	1471-2369	23	1	55	Bouwmans, P. and Messchendorp, A. L. and Sanders, J. S. and Hilbrands, L. and Reinders, M. E. J. and Vart, P. and Bemelman, F. J. and Abrahams, A. C. and Van Den Dorpel, M. A. and Ten Dam, M. A. and De Vries, A. P. J. and Rispens, T. and Steenhuis, M. and Gansevoort, R. T. and Hemmelder, M. H. and RECOVAC Collaborators and Kho, Marcia L. and Van Baarle, Debbie and Van Der Molen, Renate G. and Baa…	population	10.1186/s12882-022-02680-3
Mechanism-Based Pharmacokinetic/Pharmacodynamic Modeling of Erythroferrone in Anemic Rats with Chronic Kidney Disease and Chemotherapy-Induced Anemia: An Early Biomarker for Hemoglobin Response and rHuEPO Hyporesponsiveness	2025	1	ACS Pharmacology \& Translational Science	2575-9108, 2575-9108	8	1	189--202	Zhang, Lin and Xu, Peng and Yan, Xiaoyu	population	10.1021/acsptsci.4c00575
Risk of chronic kidney disease in 260 patients with lupus nephritis: analysis of a nationwide multicentre cohort with up to 35 years of follow-up	2024	4	Rheumatology	1462-0324, 1462-0332			keae236	Farinha, Filipa and Barreira, Sofia and Couto, Maura and Cunha, Margarida and Fonseca, Diogo and Freitas, Raquel and Inês, Luís and Luís, Mariana and Macieira, Carla and Prata, Ana R and Rodrigues, Joana and Santos, Bernardo and Torres, Rita and Pepper, Ruth J and Rahman, Anisur and Santos, Maria J	outcome	10.1093/rheumatology/keae236
Associations between Sex and Risk Factors for Predicting Chronic Kidney Disease	2022	1	International Journal of Environmental Research and Public Health	1660-4601	19	3	1219	Kao, Hao-Yun and Chang, Chi-Chang and Chang, Chin-Fang and Chen, Ying-Chen and Cheewakriangkrai, Chalong and Tu, Ya-Ling	outcome	10.3390/ijerph19031219
The U-shape relationship between insulin resistance-related indexes and chronic kidney disease: a retrospective cohort study from National Health and Nutrition Examination Survey 2007–2016	2024	7	Diabetology \& Metabolic Syndrome	1758-5996	16	1	168	Shen, Ruihua and Lin, Ling and Bin, Zexuan and Qiao, Xi	study design	10.1186/s13098-024-01408-7
Multiparametric magnetic resonance imaging allows non-invasive functional and structural evaluation of diabetic kidney disease	2022	6	Clinical Kidney Journal	2048-8505, 2048-8513	15	7	1387--1402	Makvandi, Kianoush and Hockings, Paul D and Jensen, Gert and Unnerstall, Tim and Leonhardt, Henrik and Jarl, Lisa V and Englund, Camilla and Francis, Susan and Sundgren, Anna K and Hulthe, Johannes and Baid-Agrawal, Seema	study design	10.1093/ckj/sfac054
Adropin a candidate diagnostic biomarker for cardiovascular disease in patients with chronic kidney disease	2024	12	Journal of Genetic Engineering and Biotechnology	1687157X	22	4	100438	El Moneem Elfedawy, Maha Abd and El Sadek Elsebai, Samia Abd and Tawfik, Hend Mohamed and Youness, Eman Refaat and Zaki, Moushira	outcome	10.1016/j.jgeb.2024.100438
Role of deleterious nsSNPs of klotho protein and their drug response: a computational mechanical insights	2024	4	Journal of Biomolecular Structure and Dynamics	0739-1102, 1538-0254	42	6	2886--2896	Jayaraj, John Marshal and Muthusamy, Karthikeyan	study design	10.1080/07391102.2023.2214230
Material basis and action mechanism of \textitEuryale Ferox Salisb in preventing and treating diabetic kidney disease	2022	12	Journal of Food Biochemistry	0145-8884, 1745-4514	46	12		Li, Jun and Yang, Kaiping and Guo, Yunhui and Cao, Lukang and Cheng, Fangling and Zhang, Nannan	drug	10.1111/jfbc.14409
Efficacy of CHA2DS2-VASc scores in predicting chronic kidney disease risk in patients treated in cardiac intensive care units	2024	7	Heliyon	24058440	10	13	e32452	Sakaguchi, Eirin and Naruse, Hiroyuki and Ishihara, Yuya and Hattori, Hidekazu and Yamada, Akira and Kawai, Hideki and Muramatsu, Takashi and Kitagawa, Fumihiko and Takahashi, Hiroshi and Ishii, Junnichi and Sarai, Masayoshi and Yanase, Masanobu and Ozaki, Yukio and Saito, Kuniaki and Izawa, Hideo	outcome	10.1016/j.heliyon.2024.e32452
Yi-Shen-Hua-Shi regulates intestinal microbiota dysbiosis and protects against proteinuria in patients with chronic kidney disease: a randomized controlled study	2024	12	Pharmaceutical Biology	1388-0209, 1744-5116	62	1	356--366	Dong, Xingtong and Zhang, Jialing and Li, Wen and Li, Yinping and Jia, Linpei and Liu, Zhaohui and Fu, Wenjing and Zhang, Aihua	drug	10.1080/13880209.2024.2345080
Selective peroxisome proliferator-activated receptor-α modulator improves hypertriglyceridemia and muscle quality in patients with chronic kidney disease: A retrospective observational study	2025	2	Clinical Nutrition ESPEN	24054577	65		182--188	Mae, Yukari and Takata, Tomoaki and Taniguchi, Sosuke and Fujino, Yudai and Kageyama, Kana and Hanada, Hinako and Iyama, Takuji and Sugihara, Takaaki and Isomoto, Hajime	study design	10.1016/j.clnesp.2024.11.029
Diagnosis of Chronic Kidney Disease Using Retinal Imaging and Urine Dipstick Data: Multimodal Deep Learning Approach	2025	2	JMIR Medical Informatics	2291-9694	13		e55825--e55825	Bhak, Youngmin and Lee, Yu Ho and Kim, Joonhyung and Lee, Kiwon and Lee, Daehwan and Jang, Eun Chan and Jang, Eunjeong and Lee, Christopher Seungkyu and Kang, Eun Seok and Park, Sehee and Han, Hyun Wook and Nam, Sang Min	outcome	10.2196/55825
Late intervention in the remnant kidney model attenuates proteinuria but not glomerular filtration rate decline	2021	3	Nephrology	1320-5358, 1440-1797	26	3	270--279	Veitch, Matthew R. and Thai, Kerri and Zhang, Yanling and Desjardins, Jean‐Francois and Kabir, Golam and Connelly, Kim A. and Gilbert, Richard E.	population	10.1111/nep.13828
Ultra-Low-Dose Contrast Using Transluminal Renal Angioplasty: The ULTRA Study	2023	5	Vascular and Endovascular Surgery	1538-5744, 1938-9116	57	4	324--330	Kawano, Megumi and Suzuki, Kenji and Fujimura, Naoki and Endo, Ayaka and Kato, Ai and Fujii, Kentaro and Komatsu, Motoaki and Takahashi, Toshiyuki and Ryuzaki, Munekazu and Harada, Hirohisa	population	10.1177/15385744221145867
Vessel-by-vessel analysis of lower extremity 18F-NaF PET/CT imaging quantifies diabetes- and chronic kidney disease-induced active microcalcification in patients with peripheral arterial disease	2023	1	EJNMMI Research	2191-219X	13	1	3	Chou, Ting-Heng and Rimmerman, Eleanor T. and Patel, Surina and Wynveen, Molly K. and Eisert, Susan N. and Musini, Kumudha Narayana and Janse, Sarah A. and Bobbey, Adam J. and Sarac, Timur P. and Atway, Said A. and Go, Michael R. and Stacy, Mitchel R.	study design	10.1186/s13550-023-00951-0
Metabolite Biomarkers and Predictive Model Analysis for Patients with Type 2 Diabetes Mellitus With and Without Complications	2023	7	Endocrinology Research and Practice		27	3	135--147	Integrative Pharmacogenomics Institute (iPROMISE), Universiti Teknologi MARA Selangor Branch, Se... and Lay Kek, Teh and Universiti Teknologi MARA Selangor Branch, Faculty of Pharmacy, Selangor, Malaysia and Rofiee, Mohd Salleh and Integrative Pharmacogenomics Institute (iPROMISE), Universiti Teknologi MARA Selangor Branch, Se... and Universiti Teknologi MARA Selangor Branch, Faculty of Health Sc…	population	10.5152/erp.2023.23224
Value of multiparametric magnetic resonance imaging for evaluating chronic kidney disease and renal fibrosis	2023	5	European Radiology	1432-1084	33	8	5211--5221	Hua, Chenchen and Qiu, Lu and Zhou, Leting and Zhuang, Yi and Cai, Ting and Xu, Bin and Hao, Shaowei and Fang, Xiangming and Wang, Liang and Jiang, Haoxiang	study design	10.1007/s00330-023-09674-1
Detection of Fast Decliner of Diabetic Kidney Disease Using Chiral Amino Acid Profiling: A Pilot Study	2025	2	Chemistry \& Biodiversity	1612-1872, 1612-1880			e202403332	Hirakawa, Yosuke and Kimura, Tomonori and Sakai, Shinsuke and Mizui, Masayuki and Mita, Masashi and Isaka, Yoshitaka and Nangaku, Masaomi and Inagi, Reiko	outcome	10.1002/cbdv.202403332
Is the combination of linagliptin and allopurinol better prophylaxis against post-contrast acute kidney injury? A multicenter prospective randomized controlled study	2023	12	Renal Failure	0886-022X, 1525-6049	45	1	2194434	Fayed, Ahmed and Hammad, Ahmed A. and Abdulazim, Dina O. and Hammad, Hany and Amin, Mohamed and Elhadidy, Samir and Salem, Mona M. and ElAzim, Ibrahim M. Abd and Zsom, Lajos and Csongradi, Eva and Soliman, Karim M. and Sharaf El Din, Usama A.	outcome	10.1080/0886022X.2023.2194434
Network pharmacology and molecular dynamics study of the effect of the \textitAstragalus-Coptis drug pair on diabetic kidney disease	2024	7	World Journal of Diabetes	1948-9358	15	7	1562--1588	Zhang, Mo-Yan and Zheng, Shu-Qin	drug	10.4239/wjd.v15.i7.1562
Investigation into the Health Effects of Reduced Chymase Function Using Predicted Loss-of-Function Mutations in CMA1	2022	12	Journal of Cardiovascular Translational Research	1937-5387, 1937-5395	15	6	1474--1476	Fairhurst-Hunter, Zammy and Walters, Robin G. and Zink, Alexander and Lin, Kuang and Guo, Yu and Yu, Canqing and Lv, Jun and Li, Liming and Freitag, Daniel F. and Chen, Zhengming and Millwood, Iona Y.	population	10.1007/s12265-022-10261-w
Cell stress response impairs de novo NAD+ biosynthesis in the kidney	2022	1	JCI Insight	2379-3708	7	1	e153019	Bignon, Yohan and Rinaldi, Anna and Nadour, Zahia and Poindessous, Virginie and Nemazanyy, Ivan and Lenoir, Olivia and Fohlen, Baptiste and Weill-Raynal, Pierre and Hertig, Alexandre and Karras, Alexandre and Galichon, Pierre and Naesens, Maarten and Anglicheau, Dany and Cippà, Pietro E. and Pallet, Nicolas	study design	10.1172/jci.insight.153019
Rates of Reversal of Volume Overload in Hospitalized Acute Heart Failure: Association With Long-term Kidney Function	2022	7	American Journal of Kidney Diseases	02726386	80	1	65--78	McCallum, Wendy and Tighiouart, Hocine and Testani, Jeffrey M. and Griffin, Matthew and Konstam, Marvin A. and Udelson, James E. and Sarnak, Mark J.	population	10.1053/j.ajkd.2021.09.026
Efficacy and safety of dapagliflozin in patients with CKD: real-world experience in 93 Italian renal clinics	2025	1	Clinical Kidney Journal	2048-8505, 2048-8513	18	1	sfae396	Minutolo, Roberto and Borrelli, Silvio and Ambrosini, Andrea and Amoroso, Luigi and Aucella, Filippo and Batini, Valentina and Battaglia, Yuri and Bregoli, Laura and Cantaluppi, Vincenzo and Cianciolo, Giuseppe and Conti, Paolo and Fabbrini, Paolo and Giammarresi, Carlo and Imbalzano, Egidio and La Rosa, Sandra and Marengo, Marita and Montinaro, Vincenzo and Musone, Dario and Napoli, Marcello and…	study design	10.1093/ckj/sfae396
Renoprotective effect of febuxostat on contrast-induced acute kidney injury in chronic kidney disease patients stage 3: randomized controlled trial	2023	3	BMC Nephrology	1471-2369	24	1	65	Sarhan, Iman Ibrahim and Abdellatif, Yasser A. and Saad, Rania Elsayed and Teama, Nahla Mohamed	population	10.1186/s12882-023-03114-4
Mechanism of Chaihuang-Yishen formula to attenuate renal fibrosis in the treatment of chronic kidney disease: Insights from network pharmacology and experimental validation	2024	8	Heliyon	24058440	10	16	e35728	Miao, Jie and Wei, Cong and Wang, Hong-Lian and Li, Yu-Qing and Yu, Xin-Ming and Yang, Xiu and Su, Hong-Wei and Li, Ping and Wang, Li	drug	10.1016/j.heliyon.2024.e35728
The Effect and Mechanism of Fufang Banbianlian Injection in the Treatment of Mesangial Proliferative Glomerulonephritis	2025	2	Combinatorial Chemistry \& High Throughput Screening	13862073	28	2	278--290	Chang, Jiakai and Wu, Lingling and Tang, Lifeng and Peng, Fei and He, Jiayi and Ni, Huiming and Liu, Jiaona and Li, Shuang and Duan, Shuwei and Chen, Xiangmei	population	10.2174/0113862073272415231119133102
The predictive value of miR-377 and phospholipase A2 in the early diagnosis of diabetic kidney disease and their relationship with inflammatory factors	2024	3	Immunobiology	01712985	229	2	152792	Xing, Chenhao and Huo, Lijing and Tang, Hongyue and Lu, Yamin and Liu, Guangxia and Chen, Fang and Hou, Zhan	outcome	10.1016/j.imbio.2024.152792
Significance of pyroptosis-related genes in the diagnosis and classification of diabetic kidney disease	2024	12	Renal Failure	0886-022X, 1525-6049	46	2	2409331	Huang, Yixiong and Yuan, Xinke	outcome	10.1080/0886022X.2024.2409331
Mechanism of Tripterygium wilfordii Hook.F.- Trichosanthes kirilowii Maxim decoction in treatment of diabetic kidney disease based on network pharmacology and molecular docking	2022	10	Frontiers in Pharmacology	1663-9812	13		940773	Lu, Lingfei and Peng, Jinting and Wan, Peijun and Peng, Hongcheng and Lu, Jiandong and Xiong, Guoliang	outcome	10.3389/fphar.2022.940773
Uncovering the Role of Anoikis-Related Genes in Modulating Immune Infiltration and Pathogenesis of Diabetic Kidney Disease	2024	7	Journal of Inflammation Research	1178-7031			4975--4991	Lin, Jiaqiong and Lin, Yan and Li, Xiaoyong and He, Fei and Gao, Qinyuan and Wang, Yuanjun and Huang, Zena and Xiong, Fu	study design	10.2147/JIR.S446752
Exosomal mitochondrial tRNAs and miRNAs as potential predictors of inflammation in renal proximal tubular epithelial cells	2022	6	Molecular Therapy - Nucleic Acids	21622531	28		794--813	Ranches, Glory and Zeidler, Maximilian and Kessler, Roman and Hoelzl, Martina and Hess, Michael W. and Vosper, Jonathan and Perco, Paul and Schramek, Herbert and Kummer, Kai K. and Kress, Michaela and Krogsdam, Anne and Rudnicki, Michael and Mayer, Gert and Huettenhofer, Alexander	outcome	10.1016/j.omtn.2022.04.035
Uncovering the mechanism of Qidan Dihuang Granule in the treatment of diabetic kidney disease combined network pharmacology, UHPLC-MS/MS with experimental validation	2023	11	Heliyon	24058440	9	11	e21714	Xiang, Lei and Cai, Xiangsheng and Zhao, Xiaoshan and Liu, Yuanling and Xiao, Ya and Jiang, Pingping and Yin, Lianghong and Song, Dan and Jiang, Xuefeng	drug	10.1016/j.heliyon.2023.e21714
APPLICATION VALUE OF REAL-TIME SHEAR WAVE ELASTOGRAPHY IN EVALUATING EFFICACY AND PROGNOSIS OF PATIENTS WITH END-STAGE RENAL DISEASE	2022	5	Acta Medica Mediterranea	0393-6384		3	1887--1892	Ran, Lei and Zhan, Jianmin and Hao, Zhenzhen and Zhang, Yapu	outcome	10.19193/0393-6384_2022_3_289
Arterial spin labeling and diffusion-weighted MR imaging: quantitative assessment of renal pathological injury in chronic kidney disease	2023	1	Abdominal Radiology	2366-0058				Pi, Shan and Li, Yin and Lin, Churong and Li, Gang and Wen, Huiquan and Peng, Hui and Wang, Jin	outcome	10.1007/s00261-022-03770-4
Increase in BNP in Response to Endothelin-Receptor Antagonist Atrasentan Is Associated With Incident Heart Failure	2022	7	JACC: Heart Failure	22131779	10	7	498--507	Smeijer, J. David and Koomen, Jeroen and Kohan, Donald E. and McMurray, John J.V. and Bakris, George L. and Correa-Rotter, Ricardo and Hou, Fan-Fan and Januzzi, James L. and Kitzman, Dalane W. and Kolansky, Daniel M. and Makino, Hirofumi and Perkovic, Vlado and Tobe, Sheldon and Parving, Hans-Henrik and De Zeeuw, Dick and Heerspink, Hiddo J.L.	outcome	10.1016/j.jchf.2022.03.004
Glucose-Lowering Medication Use in CKD: Analysis of US Medicare Beneficiaries Between 2007 and 2016	2021	3	Kidney Medicine	25900595	3	2	173--182.e1	Zhao, Julie Z. and Weinhandl, Eric D. and Carlson, Angeline M. and St. Peter, Wendy L.	study design	10.1016/j.xkme.2020.09.016
The significance of determining biomarkers of inflammation in chronic kidney failure	2024		Vojnosanitetski pregled	0042-8450, 2406-0720	81	8	498--504	Petrovic, Milica and Rabrenovic, Violeta and Rancic, Nemanja	outcome	10.2298/VSP240103043P
Valor pronóstico de la elevación aislada de los niveles de cistatina C sin reducción del filtrado glomerular	2024	6	Medicina Clínica	00257753	162	11	511--515	Cancho, Barbara and Alvarez Lopez, Alvaro and Valladares, Julian and Rodriguez Sabillon, Jorge Alberto and Lopez Gomez, Juan and Robles, Nicolas Roberto	foreign language	10.1016/j.medcli.2023.12.015
Safety and Efficacy of GFB-887, a TRPC5 Channel Inhibitor, in Patients With Focal Segmental Glomerulosclerosis, Treatment-Resistant Minimal Change Disease, or Diabetic Nephropathy: TRACTION-2 Trial Design	2021	10	Kidney International Reports	24680249	6	10	2575--2584	Walsh, Liron and Reilly, John F. and Cornwall, Caitlin and Gaich, Gregory A. and Gipson, Debbie S. and Heerspink, Hiddo J.L. and Johnson, Leslie and Trachtman, Howard and Tuttle, Katherine R. and Farag, Youssef M.K. and Padmanabhan, Krishna and Pan-Zhou, Xin-Ru and Woodworth, James R. and Czerwiec, Frank S.	study design	10.1016/j.ekir.2021.07.006
REG1A and RUNX3 Are Potential Biomarkers for Predicting the Risk of Diabetic Kidney Disease	2022	7	Frontiers in Endocrinology	1664-2392	13		935796	Wang, Xinyu and Wu, Han and Yang, Guangyan and Xiang, Jiaqing and Xiong, Lijiao and Zhao, Li and Liao, Tingfeng and Zhao, Xinyue and Kang, Lin and Yang, Shu and Liang, Zhen	outcome	10.3389/fendo.2022.935796
A comparison of the renal function biomarkers serum creatinine, pro-enkephalin and cystatin C to predict clearance of pemetrexed	2024	12	Cancer Chemotherapy and Pharmacology	0344-5704, 1432-0843	94	6	799--806	De Rouw, N. and Beunders, R. and Hartmann, O. and Schulte, J. and Boosman, R. J. and Derijks, H. J. and Burger, D. M. and Van Den Heuvel, M. M. and Hilbrands, L. B. and Pickkers, P. and Ter Heine, R.	outcome	10.1007/s00280-024-04717-w
Mechanistic Study of Schisandra chinensis Fruit Mixture Based on Network Pharmacology, Molecular Docking and Experimental Validation to Improve the Inflammatory Response of DKD Through AGEs/RAGE Signaling Pathway	2023	2	Drug Design, Development and Therapy	1177-8881			613--632	Li, Hongdian and Dong, Ao and Li, Na and Ma, Yu and Zhang, Sai and Deng, Yuanyuan and Chen, Shu and Zhang, Mianzhi	drug	10.2147/DDDT.S395512
Therapeutic effects of lisinopril and empagliflozin in a mouse model of hypertension-accelerated diabetic kidney disease	2021	8	American Journal of Physiology-Renal Physiology	1931-857X, 1522-1466	321	2	F149--F161	Østergaard, Mette V. and Secher, Thomas and Christensen, Michael and Salinas, Casper Gravesen and Roostalu, Urmas and Skytte, Jacob Lercke and Rune, Ida and Hansen, Henrik H. and Jelsing, Jacob and Vrang, Niels and Fink, Lisbeth N.	population	10.1152/ajprenal.00154.2021
Non-diabetic nephropathy in diabetic patients: incidence, HbA1c variability and other predictive factors, and implications	2024	4	International Urology and Nephrology	1573-2584	56	9	3091--3100	Demirelli, Bülent and Boztepe, Burcu and Şenol, Elif Gülcan and Boynueğri, Başak and Bildacı, Yelda Deligöz and Gümrükçü, Gülistan and Canbakan, Mustafa and Öğütmen, Melike Betül	outcome	10.1007/s11255-024-04066-w
Renoprotective effects of genetically proxied fibroblast growth factor 21: Mendelian randomization, proteome-wide and metabolome-wide association study	2023	8	Metabolism	00260495	145		155616	Giontella, Alice and Zagkos, Loukas and Geybels, Milan and Larsson, Susanna C. and Tzoulaki, Ioanna and Mantzoros, Christos S. and Andersen, Birgitte and Gill, Dipender and Cronjé, Héléne T.	outcome	10.1016/j.metabol.2023.155616
Efficacy of Salivary Urea and Creatinine Compared to Serum Levels in Chronic Kidney Disease Patients: A Cross-sectional Study	2024		JOURNAL OF CLINICAL AND DIAGNOSTIC RESEARCH	2249782X				Choudhry, Afreen Arshad and Khandhadiya, Ketki and Kumar, Shailesh and Singh, Rana Gopal and Prasad, Mahendra	study design	10.7860/JCDR/2024/66040.18905
Elevated ALOX12 in renal tissue predicts progression in diabetic kidney disease	2024	12	Renal Failure	0886-022X, 1525-6049	46	1	2313182	Wang, Meixi and Wang, Jingjing and Wang, Jinni and Wu, Yonggui and Qi, Xiangming	outcome	10.1080/0886022X.2024.2313182
Effect of phospholipid curcumin Meriva on liver histology and kidney disease in nonalcoholic steatohepatitis: A randomized, double-blind, placebo-controlled trial	2025	2	Hepatology	0270-9139, 1527-3350	81	2	560--575	Musso, Giovanni and Pinach, Silvia and Mariano, Filippo and Saba, Francesca and De Michieli, Franco and Framarin, Luciana and Berrutti, Mara and Paschetta, Elena and Parente, Renato and Lizet Castillo, Yanina and Leone, Nicola and Castellino, Francesca and Cassader, Maurizio and Gambino, Roberto	study design	10.1097/HEP.0000000000000937
Potential Repressive Impact of microRNA-20a on Renal Tubular Damage in Diabetic Kidney Disease by Targeting C-X-C Motif Chemokine Ligand 6	2021	1	Archives of Medical Research	01884409	52	1	58--68	Wang, Shu-Zhong and Zhang, Ying-Li and Shi, Hong-Bo	study design	10.1016/j.arcmed.2020.08.005
Astragalus membranaceus and Salvia miltiorrhiza ameliorates cyclosporin A-induced chronic nephrotoxicity through the “gut-kidney axis”	2021	4	Journal of Ethnopharmacology	03788741	269		113768	Han, Cong and Jiang, Yue-hua and Li, Wei and Liu, Yao	drug	10.1016/j.jep.2020.113768
Network pharmacology and molecular docking technology-based predictive study and potential targets analysis of icariin for the treatment of diabetic nephropathy	2025	3	Biochemical and Biophysical Research Communications	0006291X	751		151434	Chen, Min and Zhou, Yujie and Yang, Jianglin and Yuan, Huixiong	outcome	10.1016/j.bbrc.2025.151434
In Silico Prediction of Hub Genes Involved in Diabetic Kidney and COVID-19 Related Disease by Differential Gene Expression and Interactome Analysis	2022	12	Genes	2073-4425	13	12	2412	Osuna-Martinez, Ulises and Aviña-Padilla, Katia and Olimon-Andalon, Vicente and Angulo-Rojo, Carla and Guadron-Llanos, Alma and Rivas-Ferreira, Jose Carlos and Urrea, Francisco and Calderon-Zamora, Loranda	study design	10.3390/genes13122412
Single-Cell RNA Sequencing Reveals RAC1 Involvement in Macrophages Efferocytosis in Diabetic Kidney Disease	2024	4	Inflammation	0360-3997, 1573-2576	47	2	753--770	Song, Yi and Liu, Yifan and Guo, Feng and Zhao, Lin and Qin, Guijun	outcome	10.1007/s10753-023-01942-y
Identification of Markers for Diagnosis and Treatment of Diabetic Kidney Disease Based on the Ferroptosis and Immune	2022	11	Oxidative Medicine and Cellular Longevity	1942-0994, 1942-0900	2022		1--21	Ma, JingYuan and Li, ChangYan and Liu, Tao and Zhang, Le and Wen, XiaoLing and Liu, XiaoLing and Fan, WenXing	outcome	10.1155/2022/9957172
Etelcalcetide Utilization, Dosing Titration, and Chronic Kidney Disease–Mineral and Bone Disease (CKD-MBD) Marker Responses in US Hemodialysis Patients	2022	3	American Journal of Kidney Diseases	02726386	79	3	362--373	Karaboyas, Angelo and Muenz, Daniel and Fuller, Douglas S. and Desai, Pooja and Lin, Tzu-Chieh and Robinson, Bruce M. and Rossetti, Sandro and Pisoni, Ronald L.	drug	10.1053/j.ajkd.2021.05.020
Systemic Immune-Inflammation and Systemic Inflammation Response Indices are Predictive Markers of Mortality in Inpatients Internal Medicine Services	2023	7	International Journal of General Medicine	1178-7074			3163--3170	Çavuşoğlu Türker, Betül and Ahbab, Süleyman and Türker, Fatih and Hoca, Emre and Çiftçi Öztürk, Ece and Kula, Atay Can and Öztürk, Hüseyin and Urvasızoğlu, Ayşe Öznur and Bulut, Merve and Yasun, Özge and Ataoğlu, Hayriye Esra	study design	10.2147/IJGM.S420332
Expectation of clinical decision support systems: a survey study among nephrologist end-users	2023	10	BMC Medical Informatics and Decision Making	1472-6947	23	1	239	Kotsis, Fruzsina and Bächle, Helena and Altenbuchinger, Michael and Dönitz, Jürgen and Njipouombe Nsangou, Yacoub Abelard and Meiselbach, Heike and Kosch, Robin and Salloch, Sabine and Bratan, Tanja and Zacharias, Helena U. and Schultheiss, Ulla T.	study design	10.1186/s12911-023-02317-x
Single-Cell Sequencing Reveals the Expression of Immune-Related Genes in Macrophages of Diabetic Kidney Disease	2024	2	Inflammation	0360-3997, 1573-2576	47	1	227--243	Shao, Xian and Shi, Yueyue and Wang, Yao and Zhang, Li and Bai, Pufei and Wang, JunMei and Aniwan, Ashanjiang and Lin, Yao and Zhou, Saijun and Yu, Pei	study design	10.1007/s10753-023-01906-2
Plasma leucine-rich α-2-glycoprotein 1 – a novel marker of diabetic kidney disease in children and adolescents with type 1 diabetes mellitus?	2023	12	Pediatric Nephrology	0931-041X, 1432-198X	38	12	4043--4049	Altıncık, Selda Ayça and Yıldırımçakar, Didem and Avcı, Esin and Özhan, Bayram and Girişgen, İlknur and Yüksel, Selçuk	study design	10.1007/s00467-023-06019-4
Therapeutic mechanism of baicalein in peritoneal dialysis-associated peritoneal fibrosis based on network pharmacology and experimental validation	2023	5	Frontiers in Pharmacology	1663-9812	14		1153503	Lu, Xiaohui and Wu, Kefei and Jiang, Simin and Li, Yi and Wang, Yating and Li, Hongyu and Li, Guanglan and Liu, Qinghua and Zhou, Yi and Chen, Wei and Mao, Haiping	study design	10.3389/fphar.2023.1153503
Bioinformatics prediction and experimental verification of key biomarkers for diabetic kidney disease based on transcriptome sequencing in mice	2022	9	PeerJ	2167-8359	10		e13932	Zhao, Jing and He, Kaiying and Du, Hongxuan and Wei, Guohua and Wen, Yuejia and Wang, Jiaqi and Zhou, Xiaochun and Wang, Jianqin	population	10.7717/peerj.13932
Association between lipoprotein-associated phospholipase A2 and 25-hydroxy-vitamin D on early stage diabetic kidney disease in patients with type-2 diabetes mellitus	2024	8	Heliyon	24058440	10	16	e35635	Zhang, Zheng and Qian, Xiang and Sun, Ziwei and Cheng, Chen and Gu, Min	study design	10.1016/j.heliyon.2024.e35635
Pre-clinical evaluation of biomarkers for the early detection of nephrotoxicity following alpha-particle radioligand therapy	2024	4	European Journal of Nuclear Medicine and Molecular Imaging	1619-7070, 1619-7089	51	5	1395--1408	Li, Mengshi and Robles-Planells, Claudia and Liu, Dijie and Graves, Stephen A. and Vasquez-Martinez, Gabriela and Mayoral-Andrade, Gabriel and Lee, Dongyoul and Rastogi, Prerna and Marks, Brenna M. and Sagastume, Edwin A. and Weiss, Robert M. and Linn-Peirano, Sarah C. and Johnson, Frances L. and Schultz, Michael K. and Zepeda-Orozco, Diana	population	10.1007/s00259-023-06559-9
Enzobiotics—A Novel Therapy for the Elimination of Uremic Toxins in Patients with CKD (EETOX Study): A Multicenter Double-Blind Randomized Controlled Trial	2022	9	Nutrients	2072-6643	14	18	3804	Saxena, Anita and Srinivasa, Sanjay and Veerappan, Ilangovan and Jacob, Chakko and Mahaldar, Amol and Gupta, Amit and Rajagopal, Ananthasubramaniam	study design	10.3390/nu14183804
Prognostic nutritional index as a predictive marker for acute kidney injury in adult critical illness population: a systematic review and diagnostic test accuracy meta-analysis	2024	4	Journal of Intensive Care	2052-0492	12	1	16	Chen, Jia-Jin and Lee, Tao-Han and Lai, Pei-Chun and Chang, Chih-Hsiang and Wu, Che-Hsiung and Huang, Yen-Ta	publication type	10.1186/s40560-024-00729-z
A single-cell profile reveals the transcriptional regulation responded for Abelmoschus manihot (L.) treatment in diabetic kidney disease	2024	7	Phytomedicine	09447113	130		155642	Wu, Chenhua and Tang, Haitao and Cui, Xu and Li, Nan and Fei, Jingjin and Ge, Haitao and Wu, Liang and Wu, Jie and Gu, Harvest F.	study design	10.1016/j.phymed.2024.155642
Circulating tumor necrosis factor receptors are associated with mortality and disease severity in COVID-19 patients	2022	10	PLOS ONE	1932-6203	17	10	e0275745	Gohda, Tomohito and Murakoshi, Maki and Suzuki, Yusuke and Hiki, Makoto and Naito, Toshio and Takahashi, Kazuhisa and Tabe, Yoko	outcome	10.1371/journal.pone.0275745
Identification and validation of immune and cuproptosis - related genes for diabetic nephropathy by WGCNA and machine learning	2024	2	Frontiers in Immunology	1664-3224	15		1332279	Chen, Yubing and Liao, Lijuan and Wang, Baoju and Wu, Zhan	outcome	10.3389/fimmu.2024.1332279
A Unifying Approach for GFR Estimation: Recommendations of the NKF-ASN Task Force on Reassessing the Inclusion of Race in Diagnosing Kidney Disease	2021	12	Journal of the American Society of Nephrology	1046-6673, 1533-3450	32	12	2994--3015	Delgado, Cynthia and Baweja, Mukta and Crews, Deidra C. and Eneanya, Nwamaka D. and Gadegbeku, Crystal A. and Inker, Lesley A. and Mendu, Mallika L. and Miller, W. Greg and Moxey-Mims, Marva M. and Roberts, Glenda V. and St. Peter, Wendy L. and Warfield, Curtis and Powe, Neil R.	study design	10.1681/ASN.2021070988
A mathematical model of glomerular fibrosis in diabetic kidney disease to predict therapeutic efficacy	2024	10	Frontiers in Pharmacology	1663-9812	15		1481768	Thomas, Haryana Y. and Ford Versypt, Ashlee N.	study design	10.3389/fphar.2024.1481768
Safety and efficacy of very low carbohydrate diet in patients with diabetic kidney disease—A randomized controlled trial	2021	10	PLOS ONE	1932-6203	16	10	e0258507	Zainordin, Nur Aisyah and Eddy Warman, Nur’ Aini and Mohamad, Aimi Fadilah and Abu Yazid, Fatin Aqilah and Ismail, Nazrul Hadi and Chen, Xin Wee and Koshy, Marymol and Abdul Rahman, Thuhairah Hasrah and Mohd Ismail, Nafeeza and Abdul Ghani, Rohana	outcome	10.1371/journal.pone.0258507
Elevated RHAMM as a biomarker for predicting diabetic kidney disease in patients with type 2 diabetes	2024	7	Clinical Kidney Journal	2048-8505, 2048-8513	17	7	sfae196	Qi, Bingxue and Lou, Yan and Zhu, Yongyue and Chen, Yang and Yang, Shixin and Meng, Fanjie and Pan, Zhuo and Liu, Shuangshuang and Yan, Guanchi and Lu, Xiaodan and Huang, Li-Hao	outcome	10.1093/ckj/sfae196
The Importance of Sphingomyelin Phosphodiesterase Acid-Like 3b (SMPDL-3b) Levels in Kidney Biopsy Specimens of Children With Nephrotic Syndrome	2023	11	Fetal and Pediatric Pathology	1551-3815, 1551-3823	42	6	936--949	Kaya, Muhammet and Girişgen, İlknur and Yalçın, Nagihan and Becerir, Tülay and Şenol, Hande and Gülten, Gülsün and Yüksel, Selcuk	study design	10.1080/15513815.2023.2267683
Association between atherogenic index of plasma and type 2 diabetic complications: a cross-sectional study	2025	2	Frontiers in Endocrinology	1664-2392	16		1537303	Zhang, Yue-Yang and Yang, Xiao-Yu and Wan, Qin	study design	10.3389/fendo.2025.1537303
Single-cell RNA and transcriptome sequencing profiles identify immune-associated key genes in the development of diabetic kidney disease	2023	3	Frontiers in Immunology	1664-3224	14		1030198	Zhang, Xueqin and Chao, Peng and Zhang, Lei and Xu, Lin and Cui, Xinyue and Wang, Shanshan and Wusiman, Miiriban and Jiang, Hong and Lu, Chen	outcome	10.3389/fimmu.2023.1030198
circHIPK3 Exacerbates Folic Acid-Induced Renal Tubulointerstitial Fibrosis by Sponging miR-30a	2022	1	Frontiers in Physiology	1664-042X	12		715567	Wu, Yan and Luan, Junjun and Jiao, Congcong and Zhang, Shiwen and Ma, Cong and Zhang, Yixiao and Fu, Jingqi and Lai, En Yin and Kopp, Jeffrey B. and Pi, Jingbo and Zhou, Hua	population	10.3389/fphys.2021.715567
Exploring the molecular mechanism of Suoquan pill in the treatment of diabetic kidney disease based on network pharmacology, molecular docking, in vitro experiment	2024		Traditional Medicine Research	2413-3973	9	11	63	Yan, Zi-Jie and Kang, Yu and Liu, Shu-Man and Wang, Fang-Yu and Xiao, Man and Xie, Yi-Qiang	outcome	10.53388/TMR20240105002
Effects of bone turnover status on the efficacy and safety of denosumab among haemodialysis patients	2022	5	Scientific Reports	2045-2322	12	1	7781	Hori, Mayuko and Yasuda, Kaoru and Takahashi, Hiroshi and Kondo, Chika and Shirasawa, Yuichi and Ishimaru, Yuka and Sekiya, Yuka and Morozumi, Kunio and Maruyama, Shoichi	outcome	10.1038/s41598-022-12029-3
Computational drug repositioning of clopidogrel as a novel therapeutic option for focal segmental glomerulosclerosis	2023	9	Translational Research	19315244	259		28--34	Gebeshuber, Christoph A. and Daniel-Fischer, Lisa and Regele, Heinz and Schachner, Helga and Aufricht, Christoph and Kornauth, Christoph and Ley, Matthias and Alper, Seth L. and Herzog, Rebecca and Kratochwill, Klaus and Perco, Paul	study design	10.1016/j.trsl.2023.04.001
Identification of key necroptosis-related genes and immune landscape in patients with immunoglobulin A nephropathy	2024	12	BMC Nephrology	1471-2369	25	1	459	Hu, Ruikun and Liu, Ziyu and Hou, Huihui and Li, Jingyu and Yang, Ming and Feng, Panfeng and Wang, Xiaorong and Xu, Dechao	outcome	10.1186/s12882-024-03885-4
Association of serum Klotho with the severity and mortality among adults with cardiovascular-kidney-metabolic syndrome	2024	12	Lipids in Health and Disease	1476-511X	23	1	408	Tang, Jiao and Xu, Zhehao and Ren, Li and Xu, Jiahua and Chen, Xin and Jin, Yian and Liang, Ruiyun and Zhang, Huanji	outcome	10.1186/s12944-024-02400-w
Characterization of the Dahl salt-sensitive rat as a rodent model of inherited, widespread, persistent pain	2022	11	Scientific Reports	2045-2322	12	1	19348	Ferrari, Luiz F. and Rey, Charles and Ramirez, Anna and Dziuba, Adam and Zickella, Jacqueline and Zickella, Michael and Raff, Hershel and Taylor, Norman E.	population	10.1038/s41598-022-24094-9
Mechanism of dioscin ameliorating renal fibrosis through NF‑κB signaling pathway‑mediated inflammatory response	2023	3	Molecular Medicine Reports	1791-2997, 1791-3004	27	4	93	Wang, Yang and Liu, Peng and Ma, Guijie and Wu, Chenguang and Zhu, Wenhui and Sun, Pengce and Lu, Wenya and Yang, Xinyu and Zhang, Yilun and Liu, Na and Li, Ping	study design	10.3892/mmr.2023.12980
Assessing the efficacy of saline flush in frequency-domain optical coherence tomography for intracoronary imaging	2024	4	Heart and Vessels	0910-8327, 1615-2573	39	4	310--318	Kimura, Masahiro and Takeda, Teruki and Tsujino, Yasushi and Matsumoto, Yuichi and Yamaji, Masayuki and Sakaguchi, Tomoko and Maeda, Keiko and Mabuchi, Hiroshi and Murakami, Tomoyuki	study design	10.1007/s00380-023-02340-y
Population Pharmacokinetics of Cotadutide in Subjects with Type 2 Diabetes	2022	6	Clinical Pharmacokinetics	0312-5963, 1179-1926	61	6	833--845	Guan, Ye and Ly, Neang and Li, Jing and Arends, Rosalinda H.	study design	10.1007/s40262-021-01094-y
Flares in Lupus Nephritis: Risk Factors and Strategies for Their Prevention	2023	10	Current Rheumatology Reports	1523-3774, 1534-6307	25	10	183--191	Banos, Aggelos and Bertsias, George	study design	10.1007/s11926-023-01109-6
Impaired postprandial GLP-2 response enhances endotoxemia, systemic inflammation, and kidney injury in metabolic dysfunction-associated steatohepatitis (MASH): effect of phospholipid curcumin meriva	2024	12	Gut Microbes	1949-0976, 1949-0984	16	1	2424907	Musso, Giovanni and Alberto, Mella and Mariano, Filippo and Cassader, Maurizio and De Michieli, Franco and Riva, Antonella and Petrangolini, Giovanna and Togni, Stefano and Pinach, Silvia and Gambino, Roberto	study design	10.1080/19490976.2024.2424907
Eyes as the windows into cardiovascular disease in the era of big data	2023	4	Taiwan Journal of Ophthalmology	2211-5056, 2211-5072	13	2	151--167	Chan, Yarn Kit and Cheng, Ching-Yu and Sabanayagam, Charumathi	study design	10.4103/tjo.TJO-D-23-00018
Comparative analysis of C-Reactive protein levels among Non-comorbid, Comorbid, and Multimorbid Hospitalized COVID-19 patients	2025	1	BMC Infectious Diseases	1471-2334	25	1	59	Shoukat, Maria and Khan, Haseeb and Nazish, Moona and Rehman, Abdur and Raashid, Sheharyar and Ahmed, Saad and Munir, Wajid and Alrefaei, Abdulwahed Fahad and Umair, Massab and Bin Abid, Muhammad Osama and Akhtar, Nasim and Zaman, Wajid and Badshah, Malik	population	10.1186/s12879-024-10314-2
Management of iron deficiency anemia in hemodialysis patients based on mean corpuscular volume	2021	12	Renal Replacement Therapy	2059-1381	7	1	9	Onda, Kumiko and Koyama, Teruo and Kobayashi, Sanae and Ishii, Yoji and Ohashi, Kazuo	study design	10.1186/s41100-021-00327-x
Glasgow prognostic score can be a prognostic indicator after percutaneous coronary intervention: a two-center study in Japan	2022	6	Heart and Vessels	0910-8327, 1615-2573	37	6	903--910	Noike, Ryota and Amano, Hideo and Suzuki, Shinya and Kano, Hiroto and Oikawa, Yuji and Yajima, Junji and Hirano, Shojiro and Kojima, Yoshimasa and Oka, Yosuke and Aikawa, Hiroto and Matsumoto, Shingo and Yabe, Takayuki and Okubo, Ryo and Nakanishi, Rine and Arita, Takuto and Yagi, Naoharu and Kishi, Mikio and Semba, Hiroaki and Matsuno, Shunsuke and Kato, Yuko and Otsuka, Takayuki and Uejima, Tok…	study design	10.1007/s00380-021-01986-w
Predicting the Pharmacological Targets of Astragalus membranaceus against Hypertensive Nephropathy	2024	12	Letters in Drug Design \& Discovery	15701808	21	16	3493--3505	Zhang, Ningxin and Guan, Chen and Xu, Lingyu and Liu, Zengying and Li, Chenyu and Bu, Quandong and Shen, Xuefei and Xu, Yan	study design	10.2174/0115701808285471240216040105
Ultrabright plasmonic fluor nanolabel-enabled detection of a urinary ER stress biomarker in autosomal dominant tubulointerstitial kidney disease	2021	8	American Journal of Physiology-Renal Physiology	1931-857X, 1522-1466	321	2	F236--F244	Kim, Yeawon and Wang, Zheyu and Li, Chuang and Kidd, Kendrah and Wang, Yixuan and Johnson, Bryce G. and Kmoch, Stanislav and Morrissey, Jeremiah J. and Bleyer, Anthony J. and Duffield, Jeremy S. and Singamaneni, Srikanth and Chen, Ying Maggie	study design	10.1152/ajprenal.00231.2021
Pharmacokinetics and pharmacodynamics of finerenone in patients with chronic kidney disease and type 2 diabetes: Insights based on \textlessspan style="font-variant:small-caps;"\textgreaterFIGARO‐DKD\textless/span\textgreater and \textlessspan style="font-variant:small-caps;"\tex...	2024	3	Diabetes, Obesity and Metabolism	1462-8902, 1463-1326	26	3	924--936	Eissing, Thomas and Goulooze, Sebastiaan Camiel and Van Den Berg, Paul and Van Noort, Martijn and Ruppert, Martijn and Snelder, Nelleke and Garmann, Dirk and Lippert, Joerg and Heinig, Roland and Brinker, Meike and Heerspink, Hiddo J. L.	study design	10.1111/dom.15387
Urine L-selectin reflects clinical and histological renal disease activity and treatment response in lupus nephritis across multi-ethnicity	2023	8	Frontiers in Immunology	1664-3224	14		1200167	Shen, Yiwei and Vanarsa, Kamala and Yin, Zhihua and Zhang, Ting and Castillo, Jessica and Dai, Min and Zou, Linghua and Qin, Ling and Wang, Jieying and Guo, Qiang and Saxena, Ramesh and Petri, Michelle and Shen, Nan and Ye, Zhizhong and Mohan, Chandra and Ding, Huihua	outcome	10.3389/fimmu.2023.1200167
Urinary biomarkers of kidney injury in patients treated with anti-VEGF drugs	2022	8	Terapevticheskii arkhiv	2309-5342, 0040-3660	94	6	725--730	Grechukhina, Katerina S. and Chebotareva, Natalia V. and Zhukova, Liudmila G. and Androsova, Tatiana V. and Karpov, Vladimir V. and Krasnova, Tatiana N.	outcome	10.26442/00403660.2022.06.201561
Wen-Shen-Jian-Pi-Hua-Tan decoction protects against early obesity-related glomerulopathy by improving renal bile acid composition and suppressing lipogenesis, inflammation, and fibrosis	2023	7	Phytomedicine	09447113	116		154861	Song, Daofei and Zhang, Aijie and Hu, Xu and Zeng, MingXing and Zhou, Huimin	drug	10.1016/j.phymed.2023.154861
Yi-Shen-Hua-Shi granule ameliorates diabetic kidney disease by the “gut-kidney axis”	2023	5	Journal of Ethnopharmacology	03788741	307		116257	Han, Cong and Shen, Zhen and Cui, Tao and Ai, Shan-shan and Gao, Ran-ran and Liu, Yao and Sui, Gui-yuan and Hu, Hong-zhen and Li, Wei	drug	10.1016/j.jep.2023.116257
Efficacy of Anti-Vascular Endothelial Growth Factor Treatment in Neovascular Age-Related Macular Degeneration and Systemic Cardiovascular Risk Factors	2021	10	Journal of Clinical Medicine	2077-0383	10	19	4595	Łądkowska, Joanna and Gawęcki, Maciej and Szołkiewicz, Marek	population	10.3390/jcm10194595
Clinical Utility of KidneyIntelX in Early Stages of Diabetic Kidney Disease in the CANVAS Trial	2022		American Journal of Nephrology	0250-8095, 1421-9670	53	1	21--31	Lam, David and Nadkarni, Girish N. and Mosoyan, Gohar and Neal, Bruce and Mahaffey, Kenneth W. and Rosenthal, Norman and Hansen, Michael K. and Heerspink, Hiddo J.L. and Fleming, Fergus and Coca, Steven G.	outcome	10.1159/000519920
Protective role of antithrombin III in suppressing acute responses in a rat model of renal ischemia–reperfusion injury	2022	2	Molecular and Cellular Biochemistry	0300-8177, 1573-4919	477	2	627--634	Firdus, Alena and Avdagić, Nesina and Fočak, Muhamed and Mitrašinović-Brulić, Maja and Suljević, Damir	population	10.1007/s11010-021-04322-y
Risk stratification and long-term outcome of patients receiving in-hospital medical emergency team critical care: experience from Austria's largest medical center	2023	6	Minerva Medica	00264806, 18271669	114	3		Sheikh Rezaei, Safoura and Gatterer, Constantin and Sulzgruber, Patrick and Hofer, Felix and Mittlboeck, Helene and Gavrilovic, Stefan and Loyoddin, Yannick and Wolzt, Michael and Schönbauer, Robert and Speidl, Walter and Richter, Bernhard and Heinz, Gottfried and Sponder, Michael	outcome	10.23736/S0026-4806.22.07780-1
Urinary Peptides as Potential Non-Invasive Biomarkers for Lupus Nephritis: Results of the Peptidu-LUP Study	2021	4	Journal of Clinical Medicine	2077-0383	10	8	1690	Tailliar, Maxence and Schanstra, Joost and Dierckx, Tim and Breuil, Benjamin and Hanouna, Guillaume and Charles, Nicolas and Bascands, Jean-Loup and Dussol, Bertrand and Vazi, Alain and Chiche, Laurent and Siwy, Justyna and Faguer, Stanislas and Daniel, Laurent and Daugas, Eric and Jourde-Chiche, Noémie and on behalf of the Groupe Coopératif sur le Lupus Rénal (GCLR)	outcome	10.3390/jcm10081690
Predictors of excess fluid volume in hemodialysis patients: an observational study	2024		Revista Brasileira de Enfermagem	1984-0446, 0034-7167	77	1	e20220816	Fernandes, Maria Isabel Da Conceição Dias and Tinôco, Jéssica Dantas De Sá and Fernandes, Renata Marinho and Silva, Juliana Barbosa Da and Almeida, Anna Thays Dias and Frazão, Cecília Maria Farias De Queiroz and Lopes, Marcos Venícius De Oliveira and Lira, Ana Luisa Brandão De Carvalho	study design	10.1590/0034-7167-2022-0816
Modified recombinant human erythropoietin with potentially reduced immunogenicity	2021	1	Scientific Reports	2045-2322	11	1	1491	Susantad, Thanutsorn and Fuangthong, Mayuree and Tharakaraman, Kannan and Tit-oon, Phanthakarn and Ruchirawat, Mathuros and Sasisekharan, Ram	study design	10.1038/s41598-020-80402-1
Urine Neutrophil Gelatinase-associated Lipocalin as a Prognostic Biomarker in the First Episode of Idiopathic Nephrotic Syndrome in Children	2022	12	The Journal of Pediatric Research	2147-9445, 2587-2478	9	4	376--382	Pradeepchandran, Geethanjali and Joseph, Susy and Uthup, Susan and Saradakutty, Geetha	outcome	10.4274/jpr.galenos.2022.00008
Validation of the classification for type 2 diabetes into five subgroups: a report from the ORIGIN trial	2022	1	Diabetologia	0012-186X, 1432-0428	65	1	206--215	Pigeyre, Marie and Hess, Sibylle and Gomez, Maria F. and Asplund, Olof and Groop, Leif and Paré, Guillaume and Gerstein, Hertzel	study design	10.1007/s00125-021-05567-4
Perspective: Multiomics and Artificial Intelligence for Personalized Nutritional Management of Diabetes in Patients Undergoing Peritoneal Dialysis	2025	3	Advances in Nutrition	21618313	16	3	100378	Mahdavi, Sara and Anthony, Nicole M and Sikaneta, Tabo and Tam, Paul Y	study design	10.1016/j.advnut.2025.100378
Autophagy activates EGR1 via MAPK/ERK to induce FGF2 in renal tubular cells for fibroblast activation and fibrosis during maladaptive kidney repair	2024	5	Autophagy	1554-8627, 1554-8635	20	5	1032--1053	Livingston, Man J. and Zhang, Ming and Kwon, Sang-Ho and Chen, Jian-Kang and Li, Honglin and Manicassamy, Santhakumar and Dong, Zheng	population	10.1080/15548627.2023.2281156
Unveiling the genetic link and pathogenesis between psoriasis and IgA nephropathy based on Mendelian randomization and transcriptome data analyses	2024	10	Archives of Dermatological Research	1432-069X	316	10	717	Chen, Yingwen and Huang, Min and You, Ziqing and Sa, Rule and Zhao, Lu and Ku, Congwen and Wang, Wenying and Duan, Xingwu	outcome	10.1007/s00403-024-03465-4
A Unifying Approach for GFR Estimation: Recommendations of the NKF-ASN Task Force on Reassessing the Inclusion of Race in Diagnosing Kidney Disease	2022	2	American Journal of Kidney Diseases	02726386	79	2	268--288.e1	Delgado, Cynthia and Baweja, Mukta and Crews, Deidra C. and Eneanya, Nwamaka D. and Gadegbeku, Crystal A. and Inker, Lesley A. and Mendu, Mallika L. and Miller, W. Greg and Moxey-Mims, Marva M. and Roberts, Glenda V. and St. Peter, Wendy L. and Warfield, Curtis and Powe, Neil R.	study design	10.1053/j.ajkd.2021.08.003
Effect of botanical drugs in improving symptoms of hypertensive nephropathy: Analysis of real-world data, retrospective cohort, network, and experimental assessment	2023	4	Frontiers in Pharmacology	1663-9812	14		1126972	Huan, Jia-Ming and Ma, Xi-Ting and Li, Si-Yi and Hu, Dong-Qing and Chen, Hao-Yu and Wang, Yi-Min and Su, Xiao-Yi and Su, Wen-Ge and Wang, Yi-Fei	population	10.3389/fphar.2023.1126972
Bioinformatics-driven discovery of silica nanoparticles induces apoptosis and renal damage via the unfolded protein response in NRK-52E cells and rat kidney	2024	1	Computers in Biology and Medicine	00104825	168		107816	Liu, Naimeng and Li, Meng and Pang, Huan and Tiantian, Tian and Li, Xinyue and Su, Yanchi and Jin, Minghua and Wu, Hao and Qian, Chuyue and Sun, Mindan	population	10.1016/j.compbiomed.2023.107816
Network pharmacology, molecular docking, and experimental verification reveal the mechanism of San-Huang decoction in treating acute kidney injury	2023	2	Frontiers in Pharmacology	1663-9812	14		1060464	Liu, Jiahui and Li, Zhongtang and Lao, Yunlan and Jin, Xiaoming and Wang, Yuzhi and Jiang, Beibei and He, Riming and Yang, Shudong	population	10.3389/fphar.2023.1060464
EVALUATION OF CLINICAL AND PATHOLOGICAL FINDINGS AND TREATMENT OUTCOMES OF PATIENTS WITH LUPUS NEPHRITIS: A SINGLE CENTRE EXPERIENCE	2025	1	Journal of Istanbul Faculty of Medicine / İstanbul Tıp Fakültesi Dergisi	1305-6441			0--0	Duran, Batunay and Akçay, Ömer and Sağlam, Arzu and Oğuz, Ebru and Aylı, Mehmet	study design	10.26650/IUITFD.1542884
Association between serum creatinine—to—albumin ratio and 28-day mortality in intensive care unit patients following cardiac surgery: analysis of mimic-iv data	2025	2	BMC Cardiovascular Disorders	1471-2261	25	1	100	Shi, Pengtao and Rui, Shen and Meng, Qingyou	population	10.1186/s12872-025-04505-1
Carotid–Femoral Pulse Wave Velocity Could Be a Marker to Predict Cardiovascular and All-Cause Mortality of Hemodialysis Patients	2023	3	Journal of Clinical Medicine	2077-0383	12	7	2509	Ng, Xin-Ning and Tsai, Jen-Pi and Wang, Chih-Hsien and Hsu, Bang-Gee	population	10.3390/jcm12072509
Effects of age and comorbidities on serum levels of inflammatory markers in community‐acquired pneumonia	2021	6	European Journal of Clinical Investigation	0014-2972, 1365-2362	51	6	e13480	Viasus, Diego and Simonetti, Antonella F. and Estupiñan‐Bohórquez, Andrés F. and Carratalà, Jordi	population	10.1111/eci.13480
Progress of bioinformatics studies for multi-omics and multi-modal data in complex diseases	2024	10	Chinese Science Bulletin	0023-074X	69	30	4432--4446	Liu, Xiaofan and Lu, Zhi John	publication type	10.1360/TB-2024-0416
Predictive Factors for Poor Outcomes Associated with COVID-19 in a Retrospective Cohort of Myasthenia Gravis Patients	2024	8	Journal of Inflammation Research	1178-7031			5807--5820	Bi, Zhuajin and Gao, Huajie and Lin, Jing and Gui, Mengcui and Li, Yue and Li, Zhijun and Bu, Bitao	population	10.2147/JIR.S475729
Hemodialysis biocompatibility mathematical models to predict the inflammatory biomarkers released in dialysis patients based on hemodialysis membrane characteristics and clinical practices	2021	11	Scientific Reports	2045-2322	11	1	23080	Abdelrasoul, Amira and Westphalen, Heloisa and Saadati, Shaghayegh and Shoker, Ahmed	outcome	10.1038/s41598-021-01660-1
Improving hemodialysis patient depression outcomes with acupuncture: A randomized controlled trial	2025	3	Acta Psychologica	00016918	253		104728	Yu, Xijing and Hua, Shuisheng and Jin, Engyu and Guo, Rong and Huang, Hui	drug	10.1016/j.actpsy.2025.104728
Diagnostic efficacy of cystatin-c in association with different ACE genes predicting renal insufficiency in T2DM	2023	3	Scientific Reports	2045-2322	13	1	5288	Taha, Mona Mohamed and Mahdy-Abdallah, Heba and Shahy, Eman Mohamed and Helmy, Mona Adel and ElLaithy, Lamia Samir	outcome	10.1038/s41598-023-32012-w
High-coverage targeted lipidomics could reveal lipid alterations and evaluate therapeutic efficacy of membranous nephropathy	2022	10	Nutrition \& Metabolism	1743-7075	19	1	68	Lu, Zhenzhen and Liu, Conghui and Wu, Qingqing and Deng, Yueyi	drug	10.1186/s12986-022-00701-4
Hypertensive eye disease	2022	3	Nature Reviews Disease Primers	2056-676X	8	1	14	Cheung, Carol Y. and Biousse, Valérie and Keane, Pearse A. and Schiffrin, Ernesto L. and Wong, Tien Y.	population	10.1038/s41572-022-00342-0
Salvage Radioligand Therapy with Repeated Cycles of 177Lu-PSMA-617 in Metastatic Castration-Resistant Prostate Cancer with Diffuse Bone Marrow Involvement	2021	8	Cancers	2072-6694	13	16	4017	Groener, Daniel and Baumgarten, Justus and Haefele, Sebastian and Happel, Christian and Klimek, Konrad and Mader, Nicolai and Nguyen Ngoc, Christina and Tselis, Nikolaos and Chun, Felix K. H. and Grünwald, Frank and Sabet, Amir	population	10.3390/cancers13164017
Glomerular filtration rate in patients with type 2 diabetes mellitus: is serum isthmin-1 level a possible link?	2023	8	BMJ Open Diabetes Research \& Care	2052-4897	11	4	e003402	Xu, Mingyue and Feng, Ruiying and Feng, Ruoqi and Yin, Xiaofei and Zhang, Lei and Wang, Chuan and Liu, Jinbo	publication type	10.1136/bmjdrc-2023-003402
Feasibility of pharmacometabolomics to identify potential predictors of paclitaxel pharmacokinetic variability	2021	9	Cancer Chemotherapy and Pharmacology	0344-5704, 1432-0843	88	3	475--483	Chen, Li and Chen, Ciao-Sin and Sun, Yihan and Henry, N. Lynn and Stringer, Kathleen A. and Hertz, Daniel L.	drug	10.1007/s00280-021-04300-7
Population pharmacokinetic and pharmacodynamic model of evogliptin: Severe uremia increases the bioavailability of evogliptin	2025	2	CPT: Pharmacometrics \& Systems Pharmacology	2163-8306, 2163-8306	14	2	246--256	Kim, Byungwook and Kim, Jung Eun and Lee, Soyoung and Oh, Jaeseong and Cho, Joo‐Youn and Jang, In‐Jin and Lee, SeungHwan and Chung, Jae‐Yong and Yoon, Seonghae	drug	10.1002/psp4.13263
Dynamics of Erythroferrone Response to Erythropoietin in Rats	2022	4	Frontiers in Pharmacology	1663-9812	13		876573	Xu, Peng and Wong, Raymond S. M. and Krzyzanski, Wojciech and Yan, Xiaoyu	population	10.3389/fphar.2022.876573
Évaluation du fer sérique comme facteur prédictif d’une réponse de l’hémoglobine au traitement par fer injectable chez les patients hémodialysés chroniques	2022	12	Néphrologie \& Thérapeutique	17697255	18	7	634--642	Grèze, Clarisse and Garrouste, Cyril and Pereira, Bruno and Hadj-Abdelkader, Mohammed and Heng, Anne-Élisabeth and Aniort, Julien	foreign language	10.1016/j.nephro.2022.03.008
Empagliflozin in South Asians with type 2 diabetes: Real world data on effects on cardiometabolic parameters, safety and determinants of response to therapy from a diabetes practice in Sri Lanka	2023	2	Primary Care Diabetes	17519918	17	1	98--104	Dissanayake, Harsha and Dilrukshi, Shani and Ratnasamy, Vithiya and Soysa, Pasindu and Samarathunga, Thilina and Bandara, Prabhath and De Silva, Laksara and Katulanda, Prasad	study design	10.1016/j.pcd.2022.11.005
Population Pharmacokinetic Modeling of Cotadutide: A Dual Agonist Peptide of Glucagon-Like Peptide and Glucagon Receptors Administered to Participants with Type II Diabetes Mellitus, Chronic Kidney Disease, Obesity and Non-Alcoholic Steatohepatitis	2024	2	Clinical Pharmacokinetics	0312-5963, 1179-1926	63	2	255--267	Yu, Hongtao and Åstrand, Magnus and Cheng, Jenny and Nitin, Kaila and Hamrén, Bengt and Khan, Anis A.	study design	10.1007/s40262-023-01337-0
Safety and Efficacy of Excimer Laser Powered Lead Extractions in Obese Patients: A GALLERY Subgroup Analysis	2023	6	Journal of Clinical Medicine	2077-0383	12	12	4096	Schenker, Niklas and Chung, Da-Un and Burger, Heiko and Kaiser, Lukas and Osswald, Brigitte and Bärsch, Volker and Nägele, Herbert and Knaut, Michael and Reichenspurner, Hermann and Gessler, Nele and Willems, Stephan and Butter, Christian and Pecha, Simon and Hakmi, Samer	population	10.3390/jcm12124096
Durability of Response to Fecal Microbiota Transplantation After Exposure to Risk Factors for Recurrence in Patients With \textitClostridioides difficile Infection	2021	10	Clinical Infectious Diseases	1058-4838, 1537-6591	73	7	e1706--e1712	Saha, Srishti and Mara, Kristin and Pardi, Darrell S and Khanna, Sahil	population	10.1093/cid/ciaa1457
Early Detection of Inflammation and Malnutrition and Prediction of Acute Events in Hemodialysis Patients through PINI (Prognostic Inflammatory and Nutritional Index)	2024	6	Diagnostics	2075-4418	14	12	1273	Cordos, Monica and Martu, Maria-Alexandra and Vlad, Cristiana-Elena and Toma, Vasilica and Ciubotaru, Alin Dumitru and Badescu, Minerva Codruta and Goriuc, Ancuta and Foia, Liliana	outcome	10.3390/diagnostics14121273
Significance of serum miR‐29a in the occurrence and progression of diabetic nephropathy: A cross‐sectional study	2022	2	Journal of Clinical Laboratory Analysis	0887-8013, 1098-2825	36	2	e24210	Liu, Qian and Wang, Menglin and Xu, Tongdao and Liang, Wei and Yang, Fumeng	outcome	10.1002/jcla.24210
Glycated albumin as a surrogate marker for prediabetes: a cross-sectional study	2024	6	International Journal of Diabetes in Developing Countries	0973-3930, 1998-3832	44	2	379--386	Alam, Sana and Ahmad, Fahad and Tripathi, Prashant and Raghav, Alok	population	10.1007/s13410-023-01250-z
Status Myoclonus with Post-cardiac-arrest Syndrome: Implications for Prognostication	2022	4	Neurocritical Care	1541-6933, 1556-0961	36	2	387--394	Chakraborty, Tia and Braksick, Sherri and Rabinstein, Alejandro and Wijdicks, Eelco	population	10.1007/s12028-021-01344-8
Associations of C-reactive protein-albumin-lymphocyte (CALLY) index with cardiorenal syndrome: Insights from a population-based study	2024	9	Heliyon	24058440	10	17	e37197	Xu, Zhehao and Tang, Jiao and Xin Chen and Jin, Yian and Zhang, Huanji and Liang, Ruiyun	outcome	10.1016/j.heliyon.2024.e37197
Effects of Inonotus obliquus on ameliorating podocyte injury in ORG mice through TNF pathway and prediction of active compounds	2024	8	Frontiers in Pharmacology	1663-9812	15		1426917	Han, Zhaodi and Gong, Le and Xue, Yani and Wang, Rui and Liu, Jing and Wang, Xinyu and Zhao, Wenyan and Liao, Hui and Li, Rongshan	population	10.3389/fphar.2024.1426917
The Role of Vitamin D Metabolism Genes and Their Genomic Background in Shaping Cyclosporine A Dosage Parameters after Kidney Transplantation	2024	8	Journal of Clinical Medicine	2077-0383	13	16	4966	Kotowska, Katarzyna and Wojciuk, Bartosz and Sieńko, Jerzy and Bogacz, Anna and Stukan, Iga and Drożdżal, Sylwester and Czerny, Bogusław and Tejchman, Karol and Trybek, Grzegorz and Machaliński, Bogusław and Kotowski, Maciej	population	10.3390/jcm13164966
Asymptomatic hyperuricaemia jeopardizes renal function reserve in healthy subjects: Early renovascular compromise is more robust in males	2021	10	The Egyptian Rheumatologist	11101164	43	4	347--352	Ammar, Yaser A.	population	10.1016/j.ejr.2020.08.008
A Machine Learning Prediction Model of Adult Obstructive Sleep Apnea Based on Systematically Evaluated Common Clinical Biochemical Indicators	2024	4	Nature and Science of Sleep	1179-1608			413--428	Huang, Jiewei and Zhuang, Jiajing and Zheng, Huaxian and Yao, Ling and Chen, Qingquan and Wang, Jiaqi and Fan, Chunmei	population	10.2147/NSS.S453794
Postnatal assessment for renal dysfunction in women with hypertensive disorders of pregnancy: A prospective observational study	2021	10	Journal of Nephrology	1121-8428, 1724-6059	34	5	1641--1649	Kountouris, Emmanouil and Clark, Katherine and Kay, Polly and Roberts, Nadia and Bramham, Kate and Kametas, Nikos A.	publication type	10.1007/s40620-021-01134-7
Systemic Immune-Inflammation Index Predicts Restenosis after Interventions for Lower Extremity Arteriosclerosis Obliterans	2023	5	The Heart Surgery Forum	1522-6662, 1098-3511	26	3	E225--E233	Tian, Shao-Yong	population	10.1532/hsf.5303
Carotid Ultrasound Assessment Prior to Coronary Artery Bypass Grafting – An Irish Cardiac Surgery Center's Experience	2025	2	Annals of Vascular Surgery	08905096	111		176--186	Kehoe, John David and Downes, Amber and Feeley, Aoife and Barrett, Sean and Vaughan, Carl and Dhonnchu, Tara Ni	population	10.1016/j.avsg.2024.10.012
Predicting toxicity-related docetaxel discontinuation and overall survival in metastatic castration-resistant prostate cancer: a pooled analysis of open phase 3 clinical trial data	2021	9	Prostate Cancer and Prostatic Diseases	1365-7852, 1476-5608	24	3	743--749	Martini, Alberto and Parikh, Anish B. and Sfakianos, John P. and Montorsi, Francesco and Galsky, Matthew D. and Oh, William K. and Tsao, Che-Kai	population	10.1038/s41391-021-00326-3
Metabolic Alterations Identified in Urine, Plasma and Aortic Smooth Muscle Cells Reflect Cardiovascular Risk in Patients with Programmed Coronary Artery Bypass Grafting	2021	8	Antioxidants	2076-3921	10	9	1369	Santiago-Hernandez, Aranzazu and Martinez, Paula J. and Agudiez, Marta and Heredero, Angeles and Gonzalez-Calero, Laura and Yuste-Montalvo, Alma and Esteban, Vanesa and Aldamiz-Echevarria, Gonzalo and Martin-Lorenzo, Marta and Alvarez-Llamas, Gloria	population	10.3390/antiox10091369
Glycemic biomarkers in children with drug‐resistant epilepsy on various types of ketogenic diet therapies: A cross‐sectional study	2022	8	Epilepsia	0013-9580, 1528-1167	63	8	2011--2023	Teng, Lip‐Yuen and Lee, Vanessa Wan‐Mun and Murugesu, Sumitha and Lee, Jun‐Xiong and Ibrahim, Nur Sakinah and Ishak, Mohd Fatahudin and Mohamed, Ahmad Rithauddin and Khoo, Teik‐Beng	population	10.1111/epi.17292
Human soluble prorenin receptor expressed in mouse renal collecting duct shows sex-specific effect on cardiorenal function	2024	4	American Journal of Physiology-Renal Physiology	1931-857X, 1522-1466	326	4	F611--F621	Arthur, Gertrude and Poupeau, Audrey and Biel, Katherine and Osborn, Jeffrey L. and Gong, Ming and Hinds, Terry D. and Lindner, Volkhard and Loria, Analia S.	population	10.1152/ajprenal.00375.2023
Association of Interleukin 6 Inhibition With Ziltivekimab and the Neutrophil-Lymphocyte Ratio: A Secondary Analysis of the RESCUE Clinical Trial	2023	2	JAMA Cardiology	2380-6583	8	2	177	Adamstein, Nicholas H. and Cornel, Jan Hein and Davidson, Michael and Libby, Peter and De Remigis, Alessandra and Jensen, Camilla and Ekström, Kathrine and Ridker, Paul M	outcome	10.1001/jamacardio.2022.4277
Effects of preoperative high-oral protein loading on short- and long-term renal outcomes following cardiac surgery: a cohort study	2022	12	Journal of Translational Medicine	1479-5876	20	1	204	Husain-Syed, Faeq and Emlet, David R. and Wilhelm, Jochen and Danesi, Tommaso Hinna and Ferrari, Fiorenza and Bezerra, Pércia and Lopez-Giacoman, Salvador and Villa, Gianluca and Tello, Khodr and Birk, Horst-Walter and Seeger, Werner and Giavarina, Davide and Salvador, Loris and Fuhrman, Dana Y. and Kellum, John A. and Ronco, Claudio and the IRRIV-AKI Study Group and Caprara, Carlotta and Corradi…	population	10.1186/s12967-022-03410-x
Clinical Outcome of Paclitaxel-Coated Balloon Angioplasty Versus Drug-Eluting Stent Implantation for the Treatment of Coronary Drug-Eluting Stent In-Stent Chronic Total Occlusion	2023	12	Cardiovascular Drugs and Therapy	0920-3206, 1573-7241	37	6	1155--1166	Zhang, Yuchao and Wu, Zheng and Wang, Shaoping and Liu, Tong and Liu, Jinghua	population	10.1007/s10557-022-07363-7
The plasma free fraction of 25-hydroxyvitamin D3 is not strongly associated with 25-hydroxyvitamin D3 clearance in kidney disease patients and controls	2023	2	The Journal of Steroid Biochemistry and Molecular Biology	09600760	226		106206	Best, Cora M. and Thummel, Kenneth E. and Hsu, Simon and Lin, Yvonne and Zelnick, Leila R. and Kestenbaum, Bryan and Kushnir, Mark M. and De Boer, Ian H. and Hoofnagle, Andrew N.	population	10.1016/j.jsbmb.2022.106206
Influencing Factors of Quality of Life and Prediction Model Building in Patients with Primary Nephrotic Syndrome: A Single-Centre Retrospective Study	2023		Archivos Españoles de Urología	0004-0614	76	4	283	Ji, Xiaohong and Zhang, Jianfang and Li, Yuanyuan and Hu, Lin	outcome	10.56434/j.arch.esp.urol.20237604.32
Intact FGF23 predicts serum phosphate improvement after combined nicotinamide and phosphate binder treatment in hemodialysis patients	2023	9	Clinical Kidney Journal	2048-8505, 2048-8513	16	10	1622--1633	Egli-Spichtig, Daniela and Hamid, Ahmad Kamal and Arroyo, Eva Maria Pastor and Ketteler, Markus and Wiecek, Andrzej and Rosenkranz, Alexander R and Pasch, Andreas and Lorenz, Horst and Hellmann, Burkhard and Karus, Michael and Ammer, Richard and Rubio-Aliaga, Isabel and Wagner, Carsten A	drug	10.1093/ckj/sfad040
Early, Noninvasive Clinical Indicators of Kidney Prognosis in Primary Nephrotic Syndrome: A Retrospective Exploratory Study	2022	8	International Journal of Nephrology	2090-2158, 2090-214X	2022		1--7	Fujimoto, Keiji and Haraguchi, Takatoshi and Kumano, Sho and Yamazaki, Keita and Miyatake, Nobuhiko and Nomura, Kanae and Mukai, Kiyotaka and Okino, Kazuaki and Hayashi, Norifumi and Adachi, Hiroki and Yokoyama, Hitoshi and Iida, Yasuo and Furuichi, Kengo	outcome	10.1155/2022/2718810
End of Life Care for Unplanned Vascular Admissions	2024	2	Annals of Vascular Surgery	08905096	99		280--289	Davies, Henry and Safdar, Nawaz Z. and Yi Kwan, Jing and Jain, Kinshuk and Sciberras, Peter and Hurlow, Adam and Po Tam, Sharon Ka and Coughlin, Patrick and Mees, Barend M.E. and Scott, D. Julian A.	population	10.1016/j.avsg.2023.08.024
Cystatin C Outperforms Creatinine in Predicting Cefepime Clearance in Pediatric Stem Cell Transplant Recipients	2024	6	Transplantation and Cellular Therapy	26666367	30	6	614.e1--614.e11	Hambrick, H. Rhodes and Fei, Lin and Pavia, Kathryn and Kaplan, Jennifer and Mizuno, Tomoyuki and Tang, Peter and Schuler, Erin and Benoit, Stefanie and Girdwood, Sonya Tang	population	10.1016/j.jtct.2024.03.021
