# Supplementary material for: The Future of Chronic Kidney Disease Treatment: Combination Therapy (Polypill) or Biomarker-Guided Personalized Intervention?
Source: Biomolecules. 2025 Jun 3;15(6):809. doi: 10.3390/biom15060809 (PMC12190282; doi:10.3390/biom15060809)
Supplement: Supplementary file 1 [file biomolecules-15-00809-s001.zip › Table S1.xlsx]

## Sheet: Treatment Inclusions Table
Article	Outcomes Measured	Study Design	Type of Intervention	Sample Size and Demographics	Inclusion/Exclusion Criteria	CKD Stage or eGFR Range	Duration of Intervention / FollowUp	Effect Size / Statistical Significance	Reported Side Effects or Complications	Results	Conclusions	Clinical Trial Number
Perkovic 2024	Major kidney disease events, persistent reduction in eGFR, initiation of kidney replacement therapy, major cardiovascular events, death from any cause.	International, double-blind, randomized, placebo-controlled trial. Participants randomly assigned to receive subcutaneous semaglutide or placebo. Trial overseen by an academic-led steering committee in partnership with Novo Nordisk.	Drug therapy with semaglutide compared to placebo in patients with type 2 diabetes and chronic kidney disease (CKD). Primary focus on its impact on kidney disease progression, cardiovascular events, and overall mortality.	3533 participants randomly assigned to semaglutide (1767) or placebo (1766). Mean age: 66.6 years, 30.3% female. Mean eGFR: 47.0 ml/min/1.73 m². Median urinary albumin-to-creatinine ratio: 567.6. Geographic distribution: Asia (27.1%), Europe (26.7%), North America (23.9%), other regions (22.3%). Racial composition: White (65.8%), Asian (23.9%), Black (4.5%), other (5.8%).	Inclusion: adults with type 2 diabetes and high-risk CKD, glycated hemoglobin ≥10%, stable maximal dose of RAS inhibitors. CKD defined by eGFR 25–75 ml/min/1.73 m² and urinary albumin-to-creatinine ratio thresholds based on eGFR. Patients unable to take RAS inhibitors due to side effects were also eligible. Full inclusion/exclusion criteria in Supplementary Appendix.	CKD defined by eGFR 25–75 ml/min/1.73 m². Inclusion criteria: eGFR 50–75 ml/min/1.73 m² with urinary albumin-to-creatinine ratio 300–5000 or eGFR 25–50 ml/min/1.73 m² with urinary albumin-to-creatinine ratio 100–5000. Mean eGFR of participants: 47.0 ml/min/1.73 m².	Median follow-up: 3.4 years.	Risk of death from any cause significantly lower in semaglutide group (HR 0.80, 95% CI 0.67–0.95, P = 0.01). Major kidney disease events significantly reduced (HR 0.76, 95% CI 0.66–0.88, P = 0.0003), indicating a 24% lower relative risk. Number needed to treat over three years: 20 (95% CI 14–40). Urinary albumin-to-creatinine ratio reduced by 40%. Kidney function loss lower by 3.39 ml/min. Statis…	Serious adverse events reported in fewer participants in semaglutide group (49.6% vs. 53.8%). Fewer serious infections (17.9% vs. 21.3%) and cardiovascular disorders (15.4% vs. 18.1%) in semaglutide group. Higher rates of serious eye disorders in semaglutide group (3.0%). Treatment discontinuation slightly higher in semaglutide group (13.2% vs. 11.9%). Heart failure: 7.5% (semaglutide) vs. 9.9% (…	Semaglutide significantly reduced major kidney disease events. Major cardiovascular events decreased by 18%. Death from any cause reduced by 20%. Urinary albumin-to-creatinine ratio decreased by 40%. Kidney function decline lower by 3.39 ml/min with semaglutide. Mean body weight reduction was 4.10 kg greater with semaglutide. Systolic blood pressure decreased by 2.23 mm Hg.	Semaglutide reduces kidney disease risk in type 2 diabetes patients. It lowers major cardiovascular events and all-cause mortality. Significant improvements in urinary albumin-to-creatinine ratio observed. Weight loss and blood pressure reduction noted. Trial completed early due to positive efficacy results.
Agarwal 2023	Changes in office systolic blood pressure (SBP) and urinary albumin-to-creatinine ratio (UACR) from baseline to month 4, incidence of hyperkalemia (serum K+ ≥5.5 mmol/L), treatment discontinuation due to hyperkalemia and other safety events.	Pooled analysis of two phase 3 randomized, double-blind, placebo-controlled studies (FIDELIO-DKD and FIGARO-DKD) and a phase 2, multicenter, randomized, double-blind, placebo-controlled, parallel-group study (AMBER).	Comparison of finerenone, a nonsteroidal mineralocorticoid receptor antagonist (MRA), with spironolactone, a steroidal MRA, with or without the potassium binder patiromer in patients with treatment-resistant hypertension and chronic kidney disease (CKD).	FIDELITY study: 13,026 participants. FIDELITY-TRH subgroup: 624 patients with treatment-resistant hypertension (TRH) and advanced CKD. Higher prevalence of diabetes (100%) in FIDELITY-TRH compared to comparator (∼50%). Lower prevalence of heart failure (11% vs. ∼45%). Larger Black population (5% vs. 1%), fewer women (35% vs. 48%).	Inclusion: Adults (≥18 years) with CKD and type 2 diabetes (T2D), moderate-to-severe albuminuria, receiving optimized renin-angiotensin system (RAS) inhibitor therapy, serum potassium (K+) ≤4.8 mmol/L at run-in and screening. FIDELITY-TRH subgroup: eGFR 25–45 mL/min/1.73 m², baseline serum K+ 4.3–5.1 mmol/L, and treatment-resistant hypertension. Exclusion: Use of NSAIDs or medications affecting s…	Patients with CKD and T2D, specifically those with eGFR 25–45 mL/min/1.73 m² in the FIDELITY-TRH subgroup. Study implications focused on treatment effects in patients with advanced CKD and T2D.	AMBER study: ~30 days follow-up. FIDELITY study: follow-up visits at months 1 and 4, then every 4 months. Results compared at ~17 weeks for FIDELITY-TRH and 12 weeks for AMBER.	Finerenone significantly reduced SBP (-7.1 mmHg) compared to placebo (-1.3 mmHg), between-group difference of -5.74 mmHg (P < .0001). Hyperkalemia incidence significantly lower with finerenone (12%) vs. spironolactone + patiromer (35%) and spironolactone + placebo (64%). Treatment discontinuation due to hyperkalemia lower with finerenone (0.3%) vs. spironolactone + patiromer (7%) and spironolacto…	Serious adverse events (SAEs) higher in finerenone and placebo groups (6%) vs. spironolactone + patiromer (1%) and spironolactone + placebo (3%). Treatment discontinuation due to adverse events (AEs) lower for finerenone (2.2%) vs. spironolactone + patiromer (7%) and spironolactone + placebo (14%). Hypotension less frequent with finerenone (2%) vs. spironolactone + patiromer (6%). Investigator-re…	Finerenone showed a lower SBP reduction than spironolactone. Hyperkalemia incidence was lower with finerenone compared to spironolactone. Treatment discontinuation due to hyperkalemia was minimal for finerenone.	Finerenone may reduce SBP less than spironolactone in CKD patients. Lower hyperkalemia risk associated with finerenone compared to spironolactone. Treatment discontinuation due to hyperkalemia was lower with finerenone.
Ruilope 2022	Primary composite outcome: kidney failure, sustained eGFR decline, renal death. Key secondary outcome: cardiovascular death, nonfatal myocardial infarction, stroke, heart failure. Secondary kidney outcome: kidney failure, sustained eGFR decline, renal death. Change in urine albumin-to-creatinine ratio (UACR) from baseline to month 4.	Global, phase 3, randomized, double-blind, placebo-controlled, parallel-group, event-driven trial (FIDELIO-DKD). Participants randomized (1:1) to receive either finerenone or placebo.	Drug therapy with finerenone, a nonsteroidal mineralocorticoid receptor antagonist, in patients with chronic kidney disease (CKD) and type 2 diabetes (T2D). Intervention assessed effects on cardiorenal outcomes while patients remained on optimized renin-angiotensin system (RAS) blockade.	The study analyzed a total of 5669 patients who had available office systolic blood pressure (SBP) data and did not have critical violations of Good Clinical Practice. The median followup period for the study was 2.6 years. The baseline mean office SBP for the overall study population was 138.0 mm Hg, with a standard deviation of 14.4 mm Hg. The baseline mean office diastolic blood pressure (BP) …	Inclusion: Adults (≥18 years) with T2D and CKD, defined as either: UACR 30–300 mg/g with eGFR 25–60 mL/min/1.73 m², or UACR 300–5000 mg/g with eGFR 25–75 mL/min/1.73 m². Required to be on the maximum tolerated dose of angiotensin-converting enzyme inhibitors (ACEi) or angiotensin receptor blockers (ARB). Exclusion: Patients who did not meet clinical or laboratory criteria (not detailed in provide…	CKD predominantly in stages 3 and 4. Eligible participants had eGFR between 25 and <75 mL/min/1.73 m².	Not specified in provided information.	Finerenone resulted in a modest but statistically significant SBP reduction compared to placebo (least squares mean difference: -2.71 mm Hg, 95% CI: -3.29 to -2.12). Maximum treatment difference in SBP: -3.84 mm Hg (95% CI: -4.59 to -3.10) at month 4. Lower baseline SBP and greater SBP reductions were associated with better cardiorenal outcomes. SBP changes explained 13.8% of finerenone’s treatme…	Similar rates of treatment-emergent adverse events across SBP quartiles. Serious adverse events were generally lower in the finerenone group. Hyperkalemia incidence was approximately twice as high in the finerenone group compared to placebo. Treatment-emergent acute kidney injury was rare across all SBP quartiles and treatment groups.	Finerenone demonstrated benefits for kidney and cardiovascular outcomes independently of SBP. SBP reduction contributed modestly to the treatment effect. Treatment effects may involve both hemodynamic and non-hemodynamic mechanisms.	Finerenone provides cardiorenal protection beyond BP reduction. Modest SBP reduction plays a role in treatment efficacy. Further research is needed to explore BP effects and the mechanisms underlying cardiorenal benefits.	NCT02540993
Ye 2021	Kidney failure or death caused by kidney disease, doubling of serum creatinine, cardiovascular death or hospitalization for heart failure, cardiovascular death/nonfatal myocardial infarction/nonfatal stroke, death from any cause, need for additional blood pressure (BP)-lowering agents.	Randomized controlled trial (RCT) (CREDENCE trial). Participants with type 2 diabetes (T2D) and chronic kidney disease (CKD) were randomized to receive either canagliflozin or placebo. Double-blind, placebo-controlled design. Total of 4401 participants followed for a median of 2.6 years.	Drug therapy with the sodium-glucose cotransporter-2 (SGLT2) inhibitor canagliflozin. Randomized controlled design comparing canagliflozin with a matching placebo to assess effects on BP and clinical outcomes in T2D and CKD patients.	4401 participants. Mean age: 63 years. Baseline systolic BP: 140/78 mm Hg. Ethnic distribution: White (64.2%), Black or African American (4.7%), Asian (21.9%), other (9.2%). 99.9% received renin-angiotensin system (RAS) blockade at baseline. 31.4% had apparent treatment-resistant hypertension. Higher baseline systolic BP associated with older age, macrovascular disease, higher BMI, and increased …	Inclusion: Adults (≥30 years) with T2D, glycohemoglobin 6.5–12.0%, CKD (eGFR 30–90 mL/min/1.73m²), urinary albumin-to-creatinine ratio (UACR) 300–5000 mg/g, receiving a maximum tolerated or labeled dose of RAS blockade for ≥4 weeks before randomization. Exclusion: Nondiabetic kidney disease, type 1 diabetes, prior kidney disease requiring immunosuppression, current use of a mineralocorticoid rece…	CKD defined as eGFR 30–90 mL/min/1.73 m². Participants divided into three eGFR groups: 30–45, 45–60, and 60–90 mL/min/1.73 m².	Median follow-up: 2.6 years.	Canagliflozin reduced systolic BP by 3.50 mm Hg (95% CI: -4.27 to -2.72). Risk reduction for kidney failure, doubling of serum creatinine, or death from kidney/cardiovascular disease (HR: 0.70, statistically significant). Need for initiation of additional BP-lowering agents reduced (HR: 0.68, statistically significant). BP reduction explained 2.6% of the primary composite outcome and 4.0% of the …	Serious adverse events were lower with canagliflozin than placebo (HR: 0.87, 95% CI: 0.79–0.97). No effect modification by baseline BP, number of BP-lowering drugs, or history of resistant hypertension. Volume depletion and acute kidney injury effects were consistent across subgroups. No significant differences in risk of amputation, fractures, or kidney-related adverse events between treatment g…	Canagliflozin reduced systolic BP by 3.50 mm Hg. 4401 participants randomized. 99.1% completed the study. BP reduction was consistent across all subgroups. Reduced need for additional BP-lowering agents during the trial. Consistent kidney and cardiovascular protective effects observed.	Canagliflozin effectively lowers systolic BP in patients with T2D and CKD. Reduces the need for additional BP-lowering agents. Findings support canagliflozin for end-organ protection. Canagliflozin may serve as an adjunct BP-lowering therapy in CKD.
Agarwal 2022	Composite cardiovascular outcome: cardiovascular death, nonfatal myocardial infarction (MI), nonfatal stroke, hospitalization for heart failure (HHF). Composite kidney outcome: kidney failure, sustained >57% decrease in eGFR, renal death. Time to all-cause mortality and hospitalization. Change in urinary albumin-to-creatinine ratio (UACR).	Prespecified pooled efficacy and safety analysis combining data from two phase III, randomized, double-blind, placebo-controlled, multicenter clinical trials: FIDELIO-DKD and FIGARO-DKD.	Drug therapy with oral finerenone (10 or 20 mg) vs. placebo to evaluate effects on cardiovascular and kidney outcomes in patients with type 2 diabetes (T2D) and chronic kidney disease (CKD).	Total of 13,026 patients analyzed (excluding 145 for Good Clinical Practice violations). 877 patients (6.7%) received SGLT2 inhibitors and 944 patients (7.2%) received GLP-1 receptor agonists at baseline. Eligible patients were adults (≥18 years) with T2D and CKD, treated with a maximum tolerated labeled dose of an ACE inhibitor or angiotensin receptor blocker (ARB).	Inclusion: Adults with T2D and CKD, receiving maximum tolerated RAS inhibitor therapy. Exclusion: Symptomatic chronic heart failure with reduced ejection fraction, serum potassium >4.8 mmol/L at screening. CKD defined by specific albuminuria and eGFR criteria. Full criteria detailed in supplementary material.	Patients with eGFR 25–90 mL/min/1.73 m², with a subset of eGFR 25–<60 mL/min/1.73 m². FIDELIO-DKD: Stage 2–4 CKD with moderately increased albuminuria. FIGARO-DKD: Stage 1–2 CKD with severely increased albuminuria.	Median follow-up: 3.0 years (interquartile range: 2.3 to 3.8 years), allowing for a robust evaluation of CKD progression and cardiovascular outcomes.	30% reduction in risk of a sustained >57% decrease in eGFR. 20% reduction in end-stage kidney disease (ESKD) (P = 0.0403). Analyses were exploratory, with no adjustments for multiplicity.	Hyperkalemia-related adverse events occurred more frequently with finerenone (14.0%) vs. placebo (6.9%), though none were fatal. Serious adverse events: 31.6% in finerenone group vs. 33.7% in placebo, indicating similar rates of treatment-emergent adverse events. Hypokalemia was less frequent with finerenone (1.1%) vs. placebo (2.3%).	Finerenone significantly reduced composite cardiovascular outcomes vs. placebo. Lower incidence of heart failure hospitalization observed with finerenone. Significant reduction in composite kidney outcomes noted. Hyperkalemia occurred more frequently with finerenone, but serious events were low. Data pooled from FIDELIO-DKD and FIGARO-DKD trials.	Finerenone reduced cardiovascular and kidney outcome risks compared to placebo in patients with type 2 diabetes and CKD.	FIDELIODKD NCT02540993 FIGARODKD NCT02545049
Green 2023	Primary outcome: Change in urinary albumin-to-creatinine ratio (UACR) from baseline. Secondary outcomes: Changes in estimated glomerular filtration rate (eGFR) and incident hyperkalemia. Efficacy of dual therapy (finerenone + empagliflozin) versus monotherapy. Safety assessments, including acute kidney injury and adverse events. Evaluation of demographic characteristics and medical history.	CONFIDENCE trial – randomized, controlled, double-blind, double-dummy, international, multicenter, three-armed, parallel-group, Phase 2 study. The primary objective is to determine if dual therapy with finerenone + empagliflozin is superior to empagliflozin or finerenone alone in reducing UACR. Conducted across 125 sites in 13 countries. Participant screening began in April 2022, final randomizat…	Drug therapy involving the combination of finerenone (10 mg or 20 mg) + empagliflozin (10 mg) compared to empagliflozin alone or finerenone alone. Primary outcome: relative change from baseline in UACR.	Expected 807 randomized participants (1614 screened). Each group: 269 participants, designed to detect a 20% further UACR reduction with dual therapy vs. monotherapy. Conducted across 125 sites in 13 countries. Eligible participants: Adults (≥18 years) with type 2 diabetes (T2D) and chronic kidney disease (CKD) stage 2–3, meeting specific eGFR and UACR criteria.	Inclusion: Adults (≥18 years) with T2D and CKD stage 2–3. eGFR 30–90 mL/min/1.73 m². UACR 300–5000 mg/g. On maximum tolerated dose of ACE inhibitors or angiotensin receptor blockers (ARBs). Exclusion: Participants not meeting eGFR and UACR criteria. Contraindications to finerenone or empagliflozin. Additional health conditions/medication restrictions (detailed in supplementary data).	CKD stage 2–3 (eGFR 30–90 mL/min/1.73 m²). Part A: eGFR 40–90 mL/min/1.73 m². Part B: eGFR 30–90 mL/min/1.73 m².	otal study duration: 7.5–8.5 months (including optional pre-screening). Follow-up visits: Days 14, 30, 90, and 180. End-of-study visit: 30 days after the last dose (Day 210).	Study designed to detect a 20% greater UACR reduction with dual therapy vs. monotherapy. 80% power to reject null hypothesis of equal means. If additive effect on UACR is observed, early intervention with both therapies may slow CKD progression.	Fewer hyperkalemia-related adverse events (AEs) with dual therapy vs. mineralocorticoid receptor antagonist (MRA) alone. Safety, tolerability, and efficacy of dual therapy vs. monotherapy are key evaluation points. Results	Primary outcome: UACR change across three groups. Secondary outcomes: eGFR changes, hyperkalemia incidence. Dual therapy may slow CKD progression and provide long-term benefits. Greater UACR reduction with dual therapy than with monotherapy. Early UACR changes may predict CKD progression.	Additive effects of finerenone + empagliflozin may slow CKD progression. Early intervention could provide long-term benefits for patients.
Heerspink 2021	Primary outcome: Rate of change in estimated glomerular filtration rate (eGFR). Composite kidney endpoint: Sustained eGFR decline, end-stage kidney disease (ESKD), death. Composite cardiovascular endpoint: Hospitalization for heart failure, cardiovascular death. Death from any cause.	DAPA-CKD trial: Double-blind, randomized, placebo-controlled trial. Conducted at 386 sites across 21 countries. Eligible participants: Adults (≥18 years) with chronic kidney disease (CKD), defined by specific eGFR and urinary albumin-to-creatinine ratio (UACR) criteria. Participants randomly assigned to receive dapagliflozin or placebo plus standard care.	Drug therapy with dapagliflozin, a sodium-glucose cotransporter-2 (SGLT2) inhibitor. Randomized controlled trial comparing dapagliflozin with placebo in CKD patients, both with and without type 2 diabetes (T2D).	Total participants: 4304 (2152 dapagliflozin, 2152 placebo). Mean age: 62 years (SD 12). Gender distribution: 33.1% female (n=1425). Diabetes status: 67.5% had type 2 diabetes (n=2906). Ethnic distribution: 52.8% White 4.8% Black or African American 35.5% Asian Participants had UACR 200–5000 mg/g and eGFR 25–75 mL/min/1.73m².	Inclusion: Adults (≥18 years), with or without T2D. UACR 200–5000 mg/g. eGFR 25–75 mL/min/1.73m². Standard care + dapagliflozin or placebo. Exclusion: History of vasculitis. Immunotherapy for kidney disease within 6 months before enrollment.	CKD patients with eGFR 25–75 mL/min/1.73 m². Study included moderate to severe CKD stages. Evaluated impact of dapagliflozin on kidney function in both diabetic and non-diabetic participants.	Median on-treatment follow-up duration: 2.3 years (IQR 1.8–2.6).	Dapagliflozin significantly slowed eGFR decline compared to placebo: Mean eGFR slope difference: 0.95 mL/min per year (clinical significance). In T2D patients: Mean difference of 2.26 mL/min per year (p-interaction = 0.0049). Total eGFR slope: 1.18 mL/min per year in T2D (p = 0.040). 0.46 mL/min per year in non-T2D patients. Dapagliflozin significantly reduced blood pressure: Systolic BP ↓29 mmHg…	No specific side effects or complications reported in the provided context. Study focused primarily on efficacy outcomes rather than adverse effects.	Dapagliflozin slowed eGFR decline compared to placebo. Mean eGFR slope difference: 0.95 mL/min per year. Acute eGFR decline was significant in both diabetes groups but reversible. Chronic eGFR slope improved more in T2D patients. Dapagliflozin significantly reduced systolic and diastolic BP. Higher baseline HbA1c correlated with greater dapagliflozin efficacy.	Dapagliflozin significantly slowed eGFR decline in CKD patients. Greater effect observed in patients with T2D. Acute eGFR decline is reversible after drug discontinuation. Findings primarily apply to patients with substantial albuminuria.	NCT03036150.
Jongs 2021	Primary outcome: Change in log-transformed urinary albumin-to-creatinine ratio (UACR) from baseline to study end. Secondary outcomes: Progression and regression of UACR stages. Annual rate of eGFR decline. Association between UACR change and eGFR decline. Geometric mean percentage change in UACR.	DAPA-CKD trial: Multicenter, double-blind, placebo-controlled, randomized trial. Conducted at 386 sites in 21 countries. Participants were randomly assigned to dapagliflozin or placebo, both in addition to standard care.	Drug therapy with dapagliflozin (10 mg once daily) vs. placebo. Evaluated effects of dapagliflozin on albuminuria reduction in CKD patients, with and without type 2 diabetes.	Total participants: 4304 (2152 dapagliflozin, 2152 placebo). Eligibility criteria: eGFR 25–75 mL/min/1.73 m². UACR 200–5000 mg/g. Conducted at 386 sites in 21 countries, ensuring global representation.	Inclusion: Adults with CKD (eGFR 25–75 mL/min/1.73 m², UACR 200–5000 mg/g). Exclusion: Type 1 diabetes. Polycystic kidney disease. Lupus nephritis. Antineutrophil cytoplasmic antibody (ANCA)-associated vasculitis.	Moderate CKD (eGFR 25–75 mL/min/1.73 m²).	Follow-up assessments at 2 weeks, 2 months, 4 months, 8 months, and then every 4 months. Recruitment period: February 2, 2017 – April 3, 2020. Total study duration: >3 years.	Dapagliflozin significantly reduced geometric mean UACR by 29.3% (95% CI: -33.1 to -25.2; p<0.0001). In type 2 diabetes patients: UACR reduction 35.1% (95% CI: -39.4 to -30.6; p<0.0001). In non-diabetic patients: UACR reduction 14.8% (95% CI: -22.9 to -5.9; p=0.0016). Regression of UACR stage increased (HR: 1.81, 95% CI: 1.60–2.05) in patients with UACR ≥300 mg/g at baseline. Progression of UACR …	No specific side effects or complications were detailed in the provided context.	Dapagliflozin significantly reduced albuminuria in CKD patients. Greater UACR reductions in type 2 diabetes patients. Early albuminuria reduction correlated with better long-term eGFR outcomes. Protective effect may involve mechanisms beyond albuminuria reduction.	Dapagliflozin effectively reduces albuminuria in CKD patients. Greater benefits observed in type 2 diabetes patients. Early albuminuria reduction may serve as a predictor for long-term kidney protection.	NCT03036150
Agarwal 2022	Cardiorenal composite endpoint: Cardiovascular (CV) death, kidney failure, eGFR decrease. Sustained decline in eGFR ≥57% from baseline. Rate of cardiorenal composite endpoint per 1000 patient-years.	IDELIO-DKD trial: Phase 3, randomized, double-blind, placebo-controlled, multicenter trial. Participants (≥18 years) with chronic kidney disease (CKD) and type 2 diabetes (T2D) receiving optimized renin-angiotensin system (RAS) inhibitor therapy. Randomized 1:1 to receive either oral finerenone or placebo once daily. Study included a run-in period for optimizing RAS inhibitor therapy, screening p…	Comparison of finerenone (nonsteroidal mineralocorticoid receptor antagonist) vs. canagliflozin (SGLT2 inhibitor). Both drugs evaluated for cardiorenal outcomes in CKD and T2D patients. Focused on the relative efficacy of both drugs in reducing cardiorenal risks.	FIDELIO-DKD study total: 5674 patients. Subset analyzed: 4619 (81.4%) who met the subgroup inclusion criteria. Adults (≥18 years) with CKD and T2D receiving RAS inhibitors. Randomized 1:1 to receive finerenone or placebo. Dosing based on eGFR: 20 mg for eGFR ≥60 mL/min/1.73m². 10 mg for eGFR 25–60 mL/min/1.73m².	FIDELIO-DKD eGFR inclusion range: 25–75 mL/min/1.73m². CREDENCE trial eGFR range: 30–90 mL/min/1.73m². Subgroup (‘CREDENCE-like’) eGFR range: 30–75 mL/min/1.73m². Focus on understanding the treatment effects of finerenone vs. canagliflozin.	CKD stages 2–4: eGFR 25–75 mL/min/1.73m².	Not specified.	Finerenone reduced the risk of cardiorenal composite endpoint by 26% in the FIDELIO-DKD ‘CREDENCE-like’ subgroup (HR 0.74, 95% CI 0.63–0.87; P=0.0003). Overall FIDELIO-DKD population: 22% risk reduction (HR 0.78, 95% CI 0.67–0.90; P=0.0005). Greater relative risk reduction in the subgroup than the overall population. Composite cardiovascular endpoints trended toward favoring finerenone but did no…	Similar overall adverse event rates between finerenone and placebo. Hyperkalemia more frequent with finerenone (15.3% vs. 7.6% placebo). Canagliflozin had fewer hyperkalemia events (6.9%) vs. placebo (8.2%) in CREDENCE trial. Acute kidney injury (AKI) incidence similar between both drugs. Low and balanced rates of amputation, fracture, and diabetic ketoacidosis.	Finerenone and canagliflozin demonstrated similar cardiorenal benefits. Direct trial comparisons have limitations due to differences in trial design and endpoints. Finerenone efficacy appears lower at first glance, but trial design differences influence treatment effect observations.	Both finerenone and canagliflozin offer cardiorenal protection in CKD and T2D patients. Trial design variations impact observed treatment effects. Comparisons between FIDELIO-DKD and CREDENCE require careful interpretation.	NCT02540993
Tuttle 2024	Primary outcome: Change in urinary albumin-to-creatinine ratio (UACR) from baseline to 14 weeks. Secondary outcomes: Proportion of participants with UACR decreases of ≥15% and ≥30%. Changes in eGFR, serum potassium, and blood pressure. Adverse events (AEs) and serious adverse events (SAEs). Investigator-reported hyperkalemia and adrenal insufficiency.	Multinational, randomized, controlled trial (RCT). Phase 2 clinical trial assessing efficacy, safety, and dose selection of BI 690517 (aldosterone synthase inhibitor) in CKD participants. Background therapy: Empagliflozin or placebo alongside BI 690517. Participants randomized to BI 690517 (3 mg, 10 mg, 20 mg) or placebo.	Drug therapy: BI 690517, an aldosterone synthase inhibitor. Comparison of different doses (3 mg, 10 mg, 20 mg) vs. placebo. Evaluated as monotherapy or combined with empagliflozin.	714 run-in participants; 586 randomized to BI 690517 or placebo. Mean age: 63.8 years (SD 11.3). Gender: 33% female (n=196), 67% male (n=390). Racial composition: 42% non-White participants. Minimum target sample: 552 participants, ensuring 480 completed treatment.	Inclusion: Adults (≥18 years) with chronic kidney disease (CKD). eGFR 30–<90 mL/min/1.73 m². UACR 200–5000 mg/g. Serum potassium ≤4.8 mmol/L. Exclusion: CKD due to type 1 diabetes. Recent acute kidney injury (AKI). Clinical indication for mineralocorticoid receptor antagonist (MRA). Current or planned sodium-glucose cotransporter-2 (SGLT2) inhibitor therapy.	Stages 2–3 CKD (eGFR 30–<90 mL/min/1.73 m²).	Total study duration: 22 weeks (including an 8-week run-in period with empagliflozin or placebo). Intervention duration: 14 weeks. Follow-up at 14 weeks for primary outcome assessment.	UACR reductions from baseline to 14 weeks: Placebo: 3%. BI 690517 (3 mg): 22%. BI 690517 (10 mg): 39%. BI 690517 (20 mg): 37%. Statistical analysis used mixed models for repeated measures (MMRM). BI 690517 consistently superior to placebo, particularly at higher doses.	Adrenal insufficiency: 2% in BI 690517-treated participants. 1% in placebo group. Hyperkalemia: 10–18% of BI 690517-treated participants (dose-dependent). Most cases did not require medical intervention. No treatment-related deaths reported.	BI 690517 significantly reduced UACR vs. placebo. 71% of participants had type 2 diabetes. Hyperkalemia occurred in 10–18% of BI 690517-treated groups. No unexpected safety concerns. BI 690517 showed additive efficacy with empagliflozin.	BI 690517 reduced albuminuria in CKD patients. Demonstrated additive efficacy with RAS inhibitors and empagliflozin. No unexpected safety concerns identified.	NCT05182840
Rossing 2022	Primary outcome: Change in urinary albumin-to-creatinine ratio (UACR) from baseline to 4 months. Secondary outcomes: Time to kidney failure or sustained decrease in eGFR. Time to cardiovascular (CV) death or nonfatal myocardial infarction. Composite kidney and cardiovascular outcomes.	FIDELIO-DKD trial: Randomized controlled trial (RCT). Participants (T2D + CKD) randomized 1:1 to receive finerenone (oral) or placebo once daily. Registered with the European Union Clinical Trials Register & ClinicalTrials.gov.	Drug therapy: Finerenone, a nonsteroidal mineralocorticoid receptor antagonist (MRA). Exploratory analysis of glucagon-like peptide-1 receptor agonists (GLP1RA) with finerenone. Investigated kidney and cardiovascular protection of finerenone in CKD patients with T2D.	Participants: CKD + T2D (UACR 30–5000 mg/g, eGFR 25–75 mL/min/1.73m²). Cardiovascular disease (CVD) history: 42.1%. Coronary artery disease (CAD): 30.5%. Cerebrovascular disease: 8.4%. Peripheral artery disease (PAD): 12.7%. Mean systolic blood pressure: 138.5 mmHg (SD 13.5). Baseline GLP1RA treatment was also considered.	Inclusion: CKD patients with T2D. Moderate albuminuria (UACR 30–300 mg/g) with eGFR 25–60 mL/min/1.73m². Severe albuminuria (UACR 300–5000 mg/g) with eGFR 25–75 mL/min/1.73m². Exclusion: Not detailed in provided data.	eGFR range: 25–75 mL/min/1.73 m². Includes CKD patients with moderate-to-severe albuminuria.	Median follow-up duration: 2.6 years (IQR 2.0–3.4 years).	UACR reduction at 4 months: 37% in GLP1RA users. 31% in non-GLP1RA users. Finerenone reduced primary kidney composite risk by 18%. Finerenone reduced key CV composite risk by 14%. No significant interaction between GLP1RA use and finerenone efficacy (p=0.31, p=0.86).	Overall adverse event (AE) rates similar between groups. GLP1RA users had slightly more gastrointestinal AEs (diarrhea, nausea, vomiting). No cases of medullary thyroid carcinoma reported. Hyperkalemia risk was ~2× higher with finerenone vs. placebo. Serious hyperkalemia-related events were rare, with minimal treatment discontinuation.	Finerenone reduced kidney and cardiovascular risks. GLP1RA use did not alter finerenone efficacy or safety. Primary kidney outcome incidence was lower with finerenone. Serious hyperkalemia-related events were rare.	Finerenone effectively reduces kidney and cardiovascular risks in CKD + T2D patients. GLP1RA therapy does not impact finerenone’s efficacy or safety. Baseline characteristics were similar between GLP1RA and non-GLP1RA groups. Serious hyperkalemia was rare with finerenone.	NCT02540993
Cherney 2023	Primary outcome: HbA1c reduction at week 26 with sotagliflozin vs. placebo. Secondary outcomes: Changes in glycemic and renal endpoints. Safety endpoints: Adverse events (AEs), serious AEs, and hypoglycemia events. Events of special interest: Cardiac events, infections, and renal events.	Phase 3, multicenter, randomized, double-blind, placebo-controlled trial. Evaluated efficacy and safety of sotagliflozin in type 2 diabetes (T2D) patients with stage 3 chronic kidney disease (CKD3). Participants randomized 1:1:1 to sotagliflozin 200 mg, 400 mg, or placebo.	Drug therapy: Sotagliflozin, a dual sodium-glucose cotransporter-1 and -2 (SGLT1/2) inhibitor. Compared doses: 200 mg, 400 mg vs. placebo. Aim: Assess efficacy and safety in T2D with CKD.	Total participants: 787. Sotagliflozin 200 mg: 263. Sotagliflozin 400 mg: 264. Placebo: 260. Mean age: 69 ± 7.9 years. BMI: 32.4 ± 5.4 kg/m². Baseline HbA1c: 8.3% ± 1.0%.	Inclusion: Adults (≥18 years) with T2D. HbA1c 7%–11%. eGFR 30–<60 mL/min/1.73m². Exclusion: BMI ≤20 or >45 kg/m². High blood pressure. History of diabetic ketoacidosis (DKA) in the past 12 weeks. Use of certain medications. Stable doses of antihyperglycemic agents for ≥8 weeks pre-randomization were required.	Stage 3 CKD (eGFR 30–59 mL/min/1.73m²). Mean eGFR: 45 mL/min/1.73m². CKD3 subgroups: CKD3A and CKD3B.	52-week intervention period. 4-week post-treatment follow-up. Total study duration: 56 weeks. 2-week single-blind run-in phase before randomization.	Sotagliflozin 400 mg significantly reduced HbA1c at week 26. Urinary albumin-to-creatinine ratio (UACR) was reduced at week 26. UACR reductions were not sustained at week 52. No significant changes in systolic blood pressure (SBP).	AEs occurred in: 78.1% of placebo-treated patients. 76.8% of sotagliflozin 200 mg group. 74.2% of sotagliflozin 400 mg group. Hypoglycemia events: Placebo: 38.1%. Sotagliflozin 200 mg: 41.9%. Sotagliflozin 400 mg: 35.4%. Level 2 hypoglycemia: 0.2 events per patient-year across all groups. Common side effects: Genital mycotic infections, diarrhea, volume depletion (more common with sotagliflozin).…	Sotagliflozin 400 mg significantly reduced HbA1c at 26 weeks vs. placebo. UACR reductions were observed at 26 weeks but not sustained at week 52. Safety findings were consistent with prior SGLT2 inhibitor studies.	Sotagliflozin 400 mg effectively lowered HbA1c in T2D patients with CKD3. Initial UACR reductions were not maintained long-term. Safety findings align with previous SGLT2 inhibitor trials.
The 2023	Primary outcome: Progression of kidney disease or death from cardiovascular causes. Secondary outcomes: Hospitalization for heart failure. Death from any cause. Progression of kidney disease. Composite kidney and cardiovascular outcomes. Tertiary outcomes: Annual change in eGFR. Subgroup analyses.	Randomized controlled trial (RCT): EMPA-KIDNEY trial. Assessed effect of empagliflozin (10 mg) on CKD progression and cardiovascular disease. Multicenter trial conducted at 241 sites across 8 countries. Patients randomized 1:1 to empagliflozin or placebo.	Drug therapy: Empagliflozin, a sodium-glucose cotransporter-2 (SGLT2) inhibitor. Dosage: 10 mg once daily vs. placebo. Assessed efficacy in reducing CKD progression and cardiovascular mortality.	Large, diverse sample across multiple countries. Participants had varying CKD severities, with or without diabetes. High adherence and complete follow-up ensured robust results.	Inclusion: Adults with CKD: eGFR 20–<45 mL/min/1.73m². eGFR 45–<90 mL/min/1.73m² with UACR ≥200 mg/g. Required stable renin-angiotensin system (RAS) inhibitor therapy. Diabetic and non-diabetic patients included. Exclusion: Polycystic kidney disease (PKD). History of kidney transplant. CKD Stage or eGFR Range Race-adjusted eGFR: 20–<45 mL/min/1.73m² (moderate-severe CKD). 45–<90 mL/min/1.73m² wit…	The eligible patients in the study had a raceadjusted eGFR of at least 20 but less than 45 ml per minute per 1.73 m², or an eGFR of at least 45 but less than 90 ml per minute per 1.73 m² with a urinary albumintocreatinine ratio of at least 200 . The mean eGFR of participants was reported as 37.3 ± 14.5 ml per minute per 1.73 m², with 34.5% having an eGFR of less than 30 ml per minute per 1.73 m² …	Median follow-up duration: 2.0 years (IQR: 1.5–2.4 years). Run-in phase: ≥6 weeks before randomization. Final follow-up completed on July 5, 2022.	Empagliflozin significantly lowered risk of CKD progression or CV death: Hazard ratio (HR): 0.72 (95% CI: 0.64–0.82; P<0.001). Reduced hospitalization risk for any cause: HR: 0.86 (95% CI: 0.78–0.95; P=0.003). Findings demonstrate clinically significant benefits.	Empagliflozin vs. Placebo: Ketoacidosis: 6 patients vs. 1 patient. Lower-limb amputations: 28 patients vs. 19 patients. Serious adverse events (SAEs) were similar between groups. No major safety concerns despite observed side effects.	Empagliflozin significantly reduced CKD progression and CV mortality. 13.1% of empagliflozin group vs. 16.9% of placebo group had disease progression. Hospitalization rates were lower in the empagliflozin group. SAEs were similar in both groups, showing no major safety concerns.	Empagliflozin reduces CKD progression and CV mortality. The treatment lowered hospitalization risks. Consistent efficacy across various CKD subgroups.	NCT03594110
Neuen 2024	Major adverse cardiovascular events (MACE). Hospitalization for heart failure (HHF). Chronic kidney disease (CKD) progression. Cardiovascular death. All-cause mortality.	Pooled individual participant data from randomized controlled trials (RCTs) of: SGLT2 inhibitors (SGLT2i). GLP-1 receptor agonists (GLP1-RA). Nonsteroidal mineralocorticoid receptor antagonists (nsMRA). Data from four major trials: CANVAS, CREDENCE, FIDELIODKD, FIGARODKD. Trial-level meta-analysis of completed GLP1-RA outcome trials.	Combination therapy: SGLT2 inhibitors (SGLT2i). GLP1 receptor agonists (GLP1-RA). Nonsteroidal mineralocorticoid receptor antagonists (nsMRA). Compared to conventional care. Assessed relative effects on cardiovascular and kidney outcomes.	Total participants: SGLT2i trials (CANVAS, CREDENCE): 14,543 patients. GLP1-RA trials (eight studies): 60,080 patients. nsMRA trials (FIDELIODKD, FIGARODKD): 13,026 patients. Focus: Type 2 diabetes (T2D) patients with albuminuria (UACR ≥30 mg/g). Large, diverse sample across multiple clinical trials.	FIDELIODKD: eGFR 25–75 mL/min/1.73m². UACR >300 mg/g. FIGARODKD: eGFR 25–90 mL/min/1.73m². UACR 30–300 mg/g OR eGFR >60 mL/min/1.73m² with UACR 300–5000 mg/g.	eGFR 25–90 mL/min/1.73m² across different trials. Focus on T2D patients with varying CKD severity.	Median follow-up across trials: 1.5–4 years. Lifetime projections used for estimating treatment effects.	Combination therapy significantly reduced MACE: Hazard ratio (HR): 0.65 (95% CI: 0.55–0.76). 35% risk reduction compared to conventional care. Estimated absolute risk reduction for MACE: 4.4% over 3 years (95% CI: 3.0–5.7%). Number needed to treat (NNT): 23 (95% CI: 18–33). Event-free survival gains: 3.2 years for heart failure hospitalization. 5.5 years for CKD progression.	No detailed adverse event (AE) data reported in the provided context. Potential limitations in generalizing findings to routine clinical care.	Combination therapy reduced MACE by 35% compared to conventional care. Estimated absolute risk reduction for MACE: 4.4% over 3 years. Significant survival gains observed for heart failure and CKD progression.	Combination therapy improves cardiovascular and kidney outcomes in T2D patients. Estimated survival benefits are significant with SGLT2i, GLP1-RA, and nsMRA. Clinical benefits may not fully translate to routine care settings. Targeting multiple pathophysiological mechanisms enhances treatment effectiveness.
McEwan 2023	Composite endpoint: Worsening kidney function. All-cause mortality (ACM): Projected over 10 years. Hospitalized heart failure (HHF): Estimated events. Abrupt decline in kidney function: Assessed as part of CKD progression.	Randomized controlled trial (RCT) based on the DAPACKD trial. Comparison: Dapagliflozin vs. placebo in chronic kidney disease (CKD) and albuminuria patients. Long-term clinical outcome modeling beyond the trial follow-up period.	Drug therapy: Dapagliflozin (10 mg daily) vs. placebo. Standard therapy: ACE inhibitors or ARBs included for all patients if tolerated. Objective: Assess long-term impact on CKD progression, mortality, and cardiovascular risks.	Modeled cohort: Mirrored DAPACKD trial population. Eligibility criteria: eGFR 25–75 mL/min/1.73 m². UACR 200–5000 mg/g. Stable ACE inhibitor or ARB therapy if tolerated. Stratification by age and type 2 diabetes mellitus (T2DM) presence.	Included: Patients with CKD stages 2–4. Patients with or without type 2 diabetes mellitus (T2DM). Albuminuria (UACR 200–5000 mg/g). Exclusion criteria: Not explicitly stated. CKD Stage or eGFR Range CKD stages 2–4. eGFR range: 25–75 mL/min/1.73 m². Albuminuria (UACR 200–5000 mg/g).	DAPACKD trial follow-up period not explicitly stated. Outcome modeling projected over a 10-year time horizon. Long-term CKD progression and treatment effects modeled.	Estimated outcomes per 1000 patients over 10 years: 83 deaths prevented. 51 patients avoided kidney replacement therapy. 19 fewer hospitalized heart failure events. 39 fewer abrupt kidney function declines. Dapagliflozin reduced worsening kidney function by 39% compared to placebo. Patients spent more time in CKD stages 1–3 with dapagliflozin.	The research indicates that dapagliflozin treatment led to significant clinical outcomes, including preventing an estimated 83 deaths and 51 patients initiating kidney replacement therapy per 1000 patients over 10 years, suggesting a clinically significant effect . Additionally, reductions in rates of hospitalized heart failure and abrupt declines in kidney function were projected, with estimated…	Not reported.	Dapagliflozin reduced worsening kidney function by 39%. More time spent in CKD stages 1–3 compared to placebo. Prevented 83 deaths per 1000 patients over 10 years. Reduced hospitalization for heart failure and abrupt kidney function decline.	Dapagliflozin provides long-term cardiorenal benefits beyond DAPACKD trial results. Patients projected to live longer with fewer complications. Findings inform CKD risk assessment and healthcare policy decisions.	NCT03036150
Rossing 2022	Cardiovascular composite outcomes included death, myocardial infarction, stroke, or heart failure hospitalization . Kidney composite outcomes included kidney failure, eGFR decline, or renal death . Changes in UACR and eGFR slope were also reported . Outcomes evaluated included effects of finerenone on SGLT2i users .	The study design utilized in the research is a randomized controlled trial (RCT), as it combines individual patientlevel data from the FIDELIODKD and FIGARODKD phase 3 clinical trials, which are characterized by random assignment of participants to treatment groups .	The intervention tested in the study was the drug therapy finerenone, which was evaluated for its effects on kidney and cardiovascular outcomes in patients with chronic kidney disease (CKD) and type 2 diabetes . Additionally, the use of sodiumglucose cotransporter 2 inhibitors (SGLT2is) was permitted at baseline and during the trial, indicating a focus on pharmacological interventions . This cate…	The study included a total of 13,026 patients, with 877 (6.7%) receiving an SGLT2i at baseline. The demographics were similar between the finerenone and placebo groups, but differences were noted in SGLT2i subgroups, such as a higher proportion of White patients and younger age among those receiving SGLT2i . The median followup period for the analysis was 3.0 years .	Adults aged 18 years or older with chronic kidney disease (CKD) and type 2 diabetes were included if they were on a maximum tolerated labeled dose of a RAS inhibitor and had a serum potassium level ≤4.8 mmol/L at screening . Patients with moderately increased albuminuria (UACR of 30 to <300 mg/g) and an eGFR of 25 to <60 mL/min/1.73 m² or severely increased albuminuria (UACR 300 to ≤5000 mg/g) wi…	The study included adults with chronic kidney disease (CKD) and type 2 diabetes, specifically those with an estimated glomerular filtration rate (eGFR) of 25 mL/min/1.73 m² or higher, and urine albumintocreatinine ratio (UACR) ranging from 30 to 5,000 mg/g . Participants had varying eGFR levels, including those with eGFR between 25 to <60 mL/min/1.73 m² and those with eGFR of 25 to <75 mL/min/1.7…	The median followup period for the FIDELITY analysis was 3.0 years, with an interquartile range of 2.3 to 3.8 years, indicating a substantial duration of intervention and followup in the study . The study involved patients with chronic kidney disease (CKD) and type 2 diabetes, emphasizing the importance of longterm data in evaluating treatment effects . This duration is critical for assessing the…	The hazard ratios (HRs) for cardiovascular composite outcomes were 0.87 (95% CI 0.790.96) without SGLT2i and 0.67 (95% CI 0.421.07) with SGLT2i, indicating a statistically significant reduction in risk for the cardiovascular composite with finerenone . For the kidney composite, the HRs were 0.80 (95% CI 0.690.92) without SGLT2i and 0.42 (95% CI 0.161.08) with SGLT2i, suggesting a clinically signi…	The use of SGLT2 inhibitors (SGLT2i) at baseline was associated with a lower incidence of hyperkalemia compared to those not receiving SGLT2i, with rates of 10.3% vs. 14.3% in the finerenone and placebo groups, respectively . Elevations in serum potassium to >6.0 mmol/L were infrequent among patients receiving SGLT2i at baseline, with 0.9% in the finerenone group and 0.7% in the placebo group . O…	Finerenone reduced kidney and cardiovascular event risks in CKD and type 2 diabetes patients . SGLT2i use did not affect finerenone's risk reduction benefits . Significant outcomes included changes in UACR and eGFR .	Finerenone reduced CV and kidney risks in CKD and type 2 diabetes patients . Benefits of finerenone were consistent regardless of SGLT2i use . No safety signals were found with finerenone and SGLT2i combination . Further research is needed on combination therapies for cardiorenal protection .
Rossing 2022	Cardiovascular composite outcomes: Death, myocardial infarction, stroke, or heart failure hospitalization. Kidney composite outcomes: Kidney failure, eGFR decline, or renal death. Changes in UACR and eGFR slope. Effects of finerenone on SGLT2i users.	Randomized controlled trial (RCT). Analysis combined individual patient-level data from the FIDELIODKD and FIGARODKD phase 3 trials. Random assignment to treatment groups for finerenone vs. placebo.	Drug therapy: Finerenone for CKD and type 2 diabetes. Sodium-glucose cotransporter 2 inhibitors (SGLT2i) permitted at baseline and during the trial.	13,026 total patients. 877 (6.7%) received an SGLT2i at baseline. Demographics similar between finerenone and placebo groups. Differences in SGLT2i subgroups included a higher proportion of White patients and younger age. Median follow-up period: 3.0 years	Inclusion: Adults ≥18 years with CKD and type 2 diabetes. On maximum tolerated RAS inhibitor dose. Serum potassium ≤4.8 mmol/L at screening. UACR 30–<300 mg/g with eGFR 25–<60 mL/min/1.73m². UACR 300–≤5000 mg/g with eGFR 25–<75 mL/min/1.73m². Exclusion: Not explicitly detailed.	CKD stages 2–4. eGFR ≥25 mL/min/1.73 m². UACR range: 30–5,000 mg/g.	Median follow-up: 3.0 years (IQR: 2.3–3.8 years). Long-term study assessing CKD progression and treatment effects.	Cardiovascular composite hazard ratio (HR): 0.87 (95% CI 0.79–0.96) without SGLT2i. 0.67 (95% CI 0.42–1.07) with SGLT2i. Kidney composite HR: 0.80 (95% CI 0.69–0.92) without SGLT2i. 0.42 (95% CI 0.16–1.08) with SGLT2i. Baseline SGLT2i use did not significantly affect risk reduction (P interaction = 0.46 for cardiovascular outcomes, 0.29 for kidney outcomes).	Hyperkalemia incidence lower with SGLT2i: Finerenone group: 10.3% (vs. 14.3% in non-SGLT2i users). Serum potassium >6.0 mmol/L infrequent (0.9% with finerenone vs. 0.7% with placebo). No major safety concerns with finerenone and SGLT2i combination.	Finerenone reduced cardiovascular and kidney event risks in CKD and type 2 diabetes. Risk reduction benefits were consistent regardless of SGLT2i use. Significant changes in UACR and eGFR observed.	Finerenone provides cardiovascular and kidney protection in CKD and type 2 diabetes. Benefits remain consistent with or without SGLT2i use. No safety concerns identified with finerenone-SGLT2i combination. Further research needed on combination therapies for cardiorenal protection.	NCT02540993
Filippatos 2022	Time to new-onset heart failure (HHF). Composite outcomes: Cardiovascular death or first HHF. HF-related death or first HHF. Time to first HHF. Total heart failure events. Outcomes analyzed based on history of heart failure.	International, randomized, double-blind, placebo-controlled, multicenter, phase III trial (FIGARO-DKD). Participants randomized to receive finerenone or placebo.	Drug therapy: Finerenone, a selective nonsteroidal mineralocorticoid receptor antagonist. Oral treatment once daily at doses of 10 mg or 20 mg based on eGFR. Randomization to either finerenone or placebo.	7,437 patients randomized, with 7,352 in full analysis after excluding 85 due to GCP violations. 571 patients (7.8%) had a history of heart failure (290 in finerenone group, 281 in placebo group). Patients with type 2 diabetes and albuminuric CKD included, ensuring representativeness.	Inclusion: Adults (≥18 years) with type 2 diabetes and albuminuric CKD. Receiving a maximum tolerated dose of ACE inhibitor or ARB. Specific eGFR and UACR criteria met. Exclusion: Chronic symptomatic heart failure with reduced ejection fraction. Significant nondiabetic kidney disease. Recent cardiovascular events. Uncontrolled hypertension.	CKD defined by eGFR ≥25 to ≤90 mL/min/1.73 m². Patients with UACR ≥30 to <300 mg/g and eGFR ≥25 to ≤90 mL/min/1.73 m². Patients with UACR ≥300 to ≤5000 mg/g and eGFR ≥60 mL/min/1.73 m². Majority had eGFR ≥60 mL/min/1.73 m², indicating early-stage CKD.	Median follow-up: 3.4 years. Long-term evaluation of finerenone’s effects on heart failure outcomes.	29% reduction in risk of first HHF with finerenone (HR: 0.71; 95% CI: 0.56–0.90; P=0.0043). 18% lower risk of cardiovascular death or first HHF (HR: 0.82; 95% CI: 0.70–0.95; P=0.011). 30% lower rate of total HHF (rate ratio: 0.70; 95% CI: 0.52–0.94).	Balanced incidence of adverse events (AEs) between finerenone and placebo groups. Hyperkalemia more common in patients without a history of heart failure. Few hyperkalemia cases led to permanent treatment discontinuation.	Finerenone reduced new-onset heart failure (1.9% vs. 2.8% in placebo). Lowered cardiovascular death or first HHF risk by 18%. First HHF risk decreased by 29%. Total HHF rate reduced by 30%. Findings consistent regardless of heart failure history.	Finerenone reduces new-onset heart failure in CKD and type 2 diabetes. Improves heart failure outcomes, independent of prior HF history. Provides preliminary data on finerenone's potential role in HF populations.	NCT02545049
Oshima 2021	Primary outcome: On-treatment eGFR slope. Safety outcomes: Adverse events and serious adverse events. Renal-related adverse events. Acute kidney injury and hyperkalemia.	Multicenter, double-blind, placebo-controlled, randomized trial (RCT). Evaluated the effects of canagliflozin on renal outcomes in type 2 diabetes and CKD.	Drug therapy: Canagliflozin, an SGLT2 inhibitor. Participants randomized to receive either canagliflozin or placebo. Assessed effects on kidney function and cardiovascular outcomes.	Total of 4,401 participants randomized at 690 sites across 34 countries. Patients required to be aged 30+ years with type 2 diabetes and HbA1c between 6.5% and 12.0%. All participants received a stable dose of renin-angiotensin-aldosterone system (RAAS) inhibitors for at least 4 weeks prior to randomization.	Inclusion: Adults aged 30+ years with type 2 diabetes. Glycated hemoglobin level between 6.5% and 12.0%. CKD defined by eGFR 30 to <90 mL/min/1.73 m² and UACR >300 to 5000 mg/g. Stable RAAS inhibitor therapy for ≥4 weeks before randomization. Exclusion: Not explicitly detailed in the provided contexts.	CKD stage 2–3 defined by eGFR 30 to <90 mL/min/1.73 m². Urinary albumin-to-creatinine ratio (UACR) >300 to 5000 mg/g. Moderate CKD stage was the primary focus.	Median follow-up period of 2.6 years. Participants followed until the first occurrence of study outcomes, death, or end of follow-up (October 30, 2018).	Odds ratio for eGFR drop >10% with canagliflozin: 3.03 (95% CI: 2.65–3.47). Acute eGFR drops occurred in nearly half of participants, but long-term eGFR trends were similar across all groups. Findings suggest canagliflozin had a significant impact on kidney function.	Renal-related adverse events, acute kidney injury, and hyperkalemia were more frequent in patients with acute eGFR decline >10%. Event rates for safety outcomes were lower in the canagliflozin group during the chronic phase after week 3. Close monitoring of kidney function is essential when initiating canagliflozin.	Canagliflozin demonstrated benefits regardless of acute eGFR decline. Acute drops in eGFR >10% occurred in nearly half of participants. SGLT2 inhibitors reduce kidney and cardiovascular risks in type 2 diabetes.	Canagliflozin reduces kidney and cardiovascular risks in type 2 diabetes patients. Acute eGFR decline is reversible after discontinuation. Long-term renal outcomes are influenced by acute eGFR changes. Study results may not generalize to broader populations.
Nagasu 2021	Primary outcome: Rate of eGFR decline. Secondary outcomes: Composite outcome of 50% eGFR decline. End-stage kidney disease (ESKD) occurrence.	Multicenter, real-world, electronic health record-based registry study. Utilized the Japan Chronic Kidney Disease Database (JCKD-DB). Propensity score matching compared patients on SGLT2 inhibitors with those on other glucose-lowering drugs.	Drug therapy: Comparison of SGLT2 inhibitors vs. other glucose-lowering drugs. Focus on kidney outcomes, specifically eGFR decline and CKD progression.	Total sample: 2,066 patients (1,033 SGLT2 inhibitor users, 1,033 other glucose-lowering drug users). Mean age: 64.4 years in both groups. Proportion of women: 37.7% in SGLT2 group, 37.6% in other drug group. Mean HbA1c: 7.8% (SGLT2 inhibitors) vs. 7.7% (other drugs). Mean eGFR: 68.1 mL/min/1.73 m² (SGLT2 group) vs. 68.0 mL/min/1.73 m² (other drugs). 71.7% of SGLT2 group had eGFR ≥60 mL/min/1.73 m…	Inclusion: Adults initiating SGLT2 inhibitors or other glucose-lowering drugs. Mean eGFR of 68.1 mL/min/1.73 m². Presence of proteinuria in 28.0% of patients. Exclusion: Not explicitly stated in the study.	Patients with CKD of varying stages included. Focus on eGFR ≥60 mL/min/1.73 m² and those with lower eGFR levels. Mean eGFR at initiation: 68.1 mL/min/1.73 m². Study analyzed the impact of rapid eGFR decline before treatment.	Mean follow-up: 21.0 months (SGLT2 inhibitors) vs. 19.5 months (other drugs). At least two post-index date eGFR assessments required. First follow-up measurement taken 120 days post-index date.	SGLT2 inhibitors slowed eGFR decline by 0.75 mL/min/1.73 m² per year vs. other glucose-lowering drugs (P < 0.001). Mean annual eGFR change: SGLT2 inhibitors: -0.47 mL/min/1.73 m² per year. Other glucose-lowering drugs: -1.22 mL/min/1.73 m² per year. Significant interaction found between SGLT2 inhibitors and rapid eGFR decline before treatment (P < 0.05). No significant interaction between SGLT2 i…	No specific adverse effects reported in the study. Study focused primarily on kidney function outcomes.	SGLT2 inhibitors slowed eGFR decline compared to other drugs. 30 kidney events in the SGLT2 inhibitor group vs. 73 in the other drug group. Hazard ratio for kidney events: 0.40 (favoring SGLT2 inhibitors). Benefits consistent regardless of proteinuria presence. No interaction between treatment and pre-treatment eGFR decline rate. SGLT2 inhibitors demonstrated improved kidney outcomes in clinical …	SGLT2 inhibitors improve kidney function in real-world settings. Benefits consistent regardless of proteinuria presence. Pre-treatment eGFR decline does not modify efficacy. Lower risk of composite kidney events compared to other glucose-lowering drugs. Findings support randomized controlled trial (RCT) evidence.	UMIN 000026272.
Ruilope 2023	Primary kidney endpoints: ≥40% and ≥57% decrease in eGFR. Kidney failure or renal death. Changes in albuminuria levels. eGFR slope analysis. Cardiovascular outcomes: Time to CV death, myocardial infarction, stroke, hospitalization.	Phase 3, randomized, double-blind, placebo-controlled, parallel-group, event-driven trial (FIGARODKD). Included prespecified subgroup analyses by baseline albuminuria to assess treatment effect heterogeneity.	Drug therapy: Finerenone, a selective, nonsteroidal mineralocorticoid receptor antagonist (nsMRA). Evaluated for kidney and cardiovascular outcomes in CKD and type 2 diabetes (T2D). Participants were randomized to receive finerenone or placebo.	Total participants: 3,577 patients with T2D and CKD. Patients had varying levels of eGFR and albuminuria. Recruitment caps: ≤10% of total population had eGFR ≥60 mL/min/1.73m². ≤40% of total population had no prior cardiovascular disease.	Inclusion: Adults aged ≥18 years with T2D and CKD. Urine albumin-to-creatinine ratio (UACR) 30–300 mg/g and eGFR 25–90 mL/min/1.73m² (stage 2–4 CKD). UACR 300–5000 mg/g and eGFR ≥60 mL/min/1.73m² (stage 1–2 CKD). On maximum tolerated renin-angiotensin system (RAS) inhibitor therapy. Serum potassium levels ≤4.8 mmol/L at screening. Exclusion: Significant non-diabetic kidney disease. Symptomatic he…	Included eGFR 25–90 mL/min/1.73m² (stages 2–4 CKD). Two main CKD subgroups: UACR 30–300 mg/g with eGFR 25–90 mL/min/1.73m². UACR 300–5000 mg/g with eGFR ≥60 mL/min/1.73m².	Trial visits at months 1 and 4, then every 4 months until study completion. Exact duration not explicitly stated in the provided context.	Kidney outcomes: eGFR ≥40% decline: Finerenone reduced the risk, but results were not statistically significant (HR: 0.87; 95% CI: 0.76–1.01; P = 0.069). eGFR ≥57% decline: Finerenone significantly reduced risk (HR: 0.77; 95% CI: 0.60–0.99; P = 0.041). End-stage kidney disease (ESKD): Finerenone reduced risk by 36% (HR: 0.64; 95% CI: 0.41–0.995; P = 0.046). Greater benefit observed in patients wi…	Treatment-emergent adverse events (TEAEs) were similar between treatment groups. Hyperkalemia was more frequent in finerenone users, particularly in moderately increased albuminuria subgroup. Hyperkalemia-related discontinuations were low (2.0%). Acute kidney injury rates were balanced between finerenone and placebo groups. No hyperkalemia-related deaths were reported.	Finerenone reduced cardiovascular event risk in T2D patients. Greater benefit in patients with severely increased albuminuria. Significant reduction in eGFR ≥57% decline and end-stage kidney disease (ESKD). Improvements in UACR and eGFR slope noted.	Finerenone protects against CKD progression in patients with T2D. Reduces cardiovascular events. Early treatment initiation may lower CV risks. Albuminuria screening is essential for CKD identification.	NCT02545049
Heerspink 2021	Primary outcomes: Change in body weight as a surrogate for fluid retention. Change in urinary albumin-to-creatinine ratio (UACR). Changes in B-type natriuretic peptide (BNP) levels. Secondary outcomes: Short-term treatment effects of combined therapies.	Randomized, double-blind, placebo-controlled, event-driven clinical trial (SONAR). Designed to assess the impact of atrasentan and SGLT2 inhibitors (SGLT2i) in CKD and type 2 diabetes (T2D) patients.	Drug therapy: Atrasentan (endothelin receptor antagonist, ERA). SGLT2 inhibitors: Canagliflozin, empagliflozin, dapagliflozin, and luseogliflozin. Investigated the combined effects of atrasentan and SGLT2i versus atrasentan alone on fluid retention and kidney protection.	Total participants: 5,017 adults with T2D and CKD. Inclusion criteria: eGFR between 25 and 75 mL/min/1.73m². UACR between 300 and 5000 mg/g. BNP ≤200 pg/mL. Balanced baseline characteristics between treatment groups.	Inclusion: Adults with T2D and CKD. eGFR between 25 and 75 mL/min/1.73m². UACR between 300 and 5000 mg/g. BNP ≤200 pg/mL. Exclusion: Patients with a body weight increase >3 kg or BNP ≥300 pg/mL at the end of enrichment period (risk of fluid retention and heart failure).	Included patients with CKD stages 2–4, defined by eGFR between 25 and 75 mL/min/1.73m². Focus on kidney protection and treatment efficacy in moderate-to-severe CKD.	6-week intervention period. Patients received 0.75 mg of atrasentan daily to identify responders. Short-term study to assess treatment effects.	Body weight change: Atrasentan alone: Increased by 0.6 kg (95% CI: 0.0–1.1 kg). SGLT2i + atrasentan: Decreased by 0.7 kg (95% CI: -0.3 to -1.6 kg). Between-group difference: 1.2 kg (P = 0.028). UACR reduction: SGLT2i + atrasentan showed a 27.6% greater reduction than atrasentan alone (P = 0.028).	Fluid retention and edema risk increased with atrasentan use. Higher proportion of fluid retention-related adverse events (36.6% vs. 32.3%). Patients with BNP ≥300 pg/mL or weight gain >3 kg were excluded due to heart failure risk.	SGLT2i + atrasentan reduced body weight compared to atrasentan alone. Combination therapy led to a 27.6% greater reduction in UACR. Findings suggest potential benefits of combined therapy for CKD and T2D patients.	Combining SGLT2i with atrasentan may reduce albuminuria and fluid retention. Further studies are needed to assess long-term efficacy and safety. Combination treatment shows promise for CKD and T2D patients.	NCT01858532
Mann 2021	Primary outcomes: New-onset persistent macroalbuminuria. Persistent doubling of serum creatinine. Reaching eGFR of ≤45 mL/min/1.73m². Secondary outcomes: Composite kidney outcomes primarily driven by changes in albuminuria.	Multicenter, double-blind, placebo-controlled, randomized controlled trials (RCTs). Two trials included: LEADER trial (liraglutide). SUSTAIN 6 trial (semaglutide).	Drug therapy: Glucagon-like peptide-1 receptor agonists (GLP-1 RAs): Liraglutide and semaglutide. Compared to placebo. Investigated effects on chronic kidney disease (CKD) outcomes. Explored mediation effects of HbA1c, systolic blood pressure, and body weight on kidney benefits.	LEADER trial: 9,340 patients. Liraglutide group: 4,668 patients. Placebo group: 4,672 patients. SUSTAIN 6 trial: 3,297 patients. Semaglutide group: 1,648 patients. Placebo group: 1,649 patients.	Inclusion criteria: Type 2 diabetes (T2D). Age ≥50 years with established cardiovascular (CV) disease. Age ≥60 years with at least one CV risk factor. Exclusion criteria: Patients requiring continuous renal replacement therapy.	Patients with CKD stages 1–5. Subgroup analyses focused on eGFR <60 mL/min/1.73m² and ≥60 mL/min/1.73m². More pronounced kidney benefits in patients with CKD stages 3–5.	LEADER: Median follow-up of 3.8 years. SUSTAIN 6: Median follow-up of 2.1 years. Significant duration for evaluating CKD risk factors and outcomes.	HbA1c improvement was associated with a ~20% reduced risk of unfavorable kidney outcomes. SUSTAIN 6: Annual estimated treatment difference (ETD) for eGFR reduction with semaglutide: 1.62 mL/min/1.73m² (significant for eGFR <60 mL/min/1.73m²). LEADER: Slower eGFR decline with liraglutide versus placebo: Annual ETD of 0.67 mL/min/1.73m² (significant for eGFR <60 mL/min/1.73m²).	Not reported.	HbA1c and systolic blood pressure moderately mediate kidney benefits of GLP-1 RAs. Body weight had minimal mediation effects. Semaglutide and liraglutide slowed eGFR reduction compared to placebo. Results suggest potential direct mechanisms affecting kidney outcomes.	HbA1c and systolic blood pressure moderately mediate kidney benefits of GLP-1 RAs. Other variables have small to no mediation effects. Potential kidney benefits may arise from direct mechanisms.
Wheeler 2022	Primary outcome: Sustained ≥50% eGFR decline, end-stage kidney disease (ESKD), or kidney/cardiovascular death. Secondary outcome: Kidney disease-specific composite outcome (excluding cardiovascular death). Post hoc outcome: Sustained ≥40% eGFR decline, ESKD, or kidney/cardiovascular death. Additional analyses: Changes in eGFR slope and urinary albumin-to-creatinine ratio (UACR).	Multicenter, double-blind, placebo-controlled, randomized controlled trial (RCT). Conducted at 386 study sites across 21 countries as part of the DAPACKD trial. Focused on the effects of dapagliflozin on kidney and cardiovascular outcomes in patients with chronic kidney disease (CKD).	Drug therapy: Dapagliflozin (SGLT2 inhibitor) at 10 mg once daily vs. placebo. Given as an adjunct to standard care (ACE inhibitors or ARBs if tolerated). Subgroup analysis focused on focal segmental glomerulosclerosis (FSGS) patients	Total patients with FSGS: 115. Dapagliflozin group: 45 patients. Placebo group: 59 patients. Key demographics: Mean age: 54.0 years. Sex distribution: 67.3% male. Ethnicity: 28.8% Asian. Diabetes prevalence: 19.2% had type 2 diabetes (T2D).	Inclusion criteria: eGFR between 25 and ≤75 mL/min/1.73 m². UACR between 200 and ≤5000 mg/g. Stable ACE inhibitor or ARB therapy for ≥4 weeks before enrollment. Exclusion criteria: Type 1 diabetes. Polycystic kidney disease. Use of immunotherapy for kidney disease within the last 6 months.	Included patients with CKD stages 3–4 (eGFR 25 to ≤75 mL/min/1.73m²)	Median follow-up period: 2.4 years. Patients were assessed for efficacy and safety of dapagliflozin in CKD over this time.	Primary composite endpoint reduction: 38% risk reduction in FSGS subgroup (95% CI 0.17, 2.17), but did not reach statistical significance. eGFR slope: Dapagliflozin group: −1.9 mL/min/1.73 m²/year. Placebo group: −4.0 mL/min/1.73 m²/year. Between-group difference: 2.0 mL/min/1.73 m²/year (clinically significant).	Adverse event discontinuation rates were similar in dapagliflozin and placebo groups. Serious adverse events were fewer in the dapagliflozin group. No cases of diabetic ketoacidosis (DKA) or major hypoglycemia. Overall safety profile was favorable.	Dapagliflozin reduced chronic eGFR decline compared to placebo in FSGS patients. Primary composite outcome rates: Dapagliflozin group: 8.9%. Placebo group: 11.9%. FSGS subgroup followed for 2.4 years.	Dapagliflozin slowed eGFR decline in FSGS patients over 2.4 years. Fewer primary endpoint events with dapagliflozin vs. placebo. Favorable safety profile with no major adverse effects. Prespecified subgroup analysis within the DAPACKD trial.	NCT03036150
Provenzano 2022	Primary outcome: Composite of ≥50% sustained eGFR decline, kidney failure, or cardiovascular death. Secondary outcomes: Heart failure hospitalization. Cardiovascular death. All-cause mortality. Kidney-specific outcome: Same as the primary outcome but excluding cardiovascular death. Exploratory endpoint: Hyperkalemia.	Multicenter, double-blind, placebo-controlled, randomized controlled trial (RCT). Conducted as part of the DAPACKD trial. Compared dapagliflozin vs. placebo in adults with CKD. Allowed participants to use conventional mineralocorticoid receptor antagonists (MRAs) (spironolactone, eplerenone).	Drug therapy: Dapagliflozin (SGLT2 inhibitor) at 10 mg once daily vs. placebo. MRAs permitted for some participants.	Total participants: 4,304. Participants treated with MRAs at baseline: 229 (5.3%). Dapagliflozin + MRA: 109 patients. Placebo + MRA: 120 patients. Key demographic differences in MRA users: More likely to be male. More likely to have heart failure. More likely to have type 2 diabetes. Had higher BMI and UACR.	Inclusion criteria: Adults with or without type 2 diabetes. eGFR 25 to 75 ml/min/1.73 m². UACR 200 to 5000 mg/g. Stable ACE inhibitor or ARB therapy for ≥4 weeks unless contraindicated. Exclusion criteria: Specific exclusions not detailed in the provided contexts.	eGFR range: 25 to 75 ml/min/1.73 m². Encompasses moderate to severe CKD (Stages 3–4).	Study visits at: 2 weeks, 2 months, 4 months, 8 months, then every 4 months. Exact total duration of intervention not specified in the provided contexts.	Primary outcome (HR for dapagliflozin vs. placebo): Participants prescribed MRAs: HR 0.76 (95% CI 0.40–1.47). Participants NOT prescribed MRAs: HR 0.60 (95% CI 0.50–0.72). No significant interaction between MRA use and dapagliflozin effect (P_interaction = 0.59). Hyperkalemia risk (HR for dapagliflozin vs. placebo): Overall participants: HR 0.87 (95% CI 0.70–1.09). MRA users: HR 0.94 (95% CI 0.41…	Serious adverse events (AEs) more frequent in MRA users but consistent across both dapagliflozin and placebo groups. AE-related discontinuations were similar between dapagliflozin and placebo groups, regardless of MRA use. Hyperkalemia risk was consistent whether patients were on MRA therapy or not.	Dapagliflozin reduced kidney failure risk in CKD patients, regardless of MRA use. 5.3% of participants were on MRAs at baseline. Dapagliflozin effects remained consistent whether patients were on MRAs or not. Serious adverse events were similar between dapagliflozin and placebo groups.	Dapagliflozin benefits kidney outcomes in CKD patients, regardless of MRA use. Combination therapy with MRAs and SGLT2 inhibitors warrants further clinical trials.
Heerspink 2023	Primary outcome: Change in log-transformed urinary albumin-to-creatinine ratio (UACR) at week 12. Secondary outcomes: Changes in systolic and diastolic blood pressure. Change in estimated glomerular filtration rate (eGFR) at weeks 1, 12, and 14. Body weight and body fluid volume changes.	Multicenter, randomized, double-blind, active-controlled, phase 2b clinical trial (ZENITH-CKD). Conducted at 170 clinical sites across 18 countries. Randomization ratio: 2:1:2. Primary endpoint: Change from baseline in log-transformed UACR at week 12.	Combination drug therapy: Zibotentan (Endothelin A receptor antagonist) + dapagliflozin (SGLT2 inhibitor). Comparison: dapagliflozin + placebo. Aim: Evaluate efficacy and safety in reducing albuminuria and managing fluid retention.	Total enrolled: 170 participants. Mean age: 62.8 years (SD 12.1). Gender distribution: 31% female (55 participants). 69% male (122 participants). Racial composition: White: 71%. Black or African American: 12%. Asian: 15%. Other: 2%. Mean eGFR: 46.7 mL/min per 1.73 m² (SD 22.4). Median UACR: 5655 mg/g (IQR 2430–12,126).	Inclusion criteria: Adults (18–90 years) with CKD. eGFR ≥20 mL/min per 1.73 m². UACR between 150 and 5000 mg/g.	eGFR range: ≥20 mL/min per 1.73 m². Mean eGFR: 46.7 mL/min per 1.73 m² (moderate CKD).	Total intervention duration: 12 weeks. Washout period: 2 weeks (to assess off-study drug effects). Study visits: Weeks 1, 3, 6, 9, 12, and 14.	Primary endpoint (UACR reduction at week 12): Zibotentan 15 mg + dapagliflozin: −33.7% reduction (90% CI −42.5 to −23.5; P < 0.0001). Zibotentan 0.25 mg + dapagliflozin: −27.0% reduction (90% CI −38.4 to −13.6; P = 0.0022). Additional findings: Clinically significant reductions in LDL cholesterol. Improvement in HbA1c. Consistent UACR reduction across subgroups (type 2 diabetes status and eGFR le…	Any adverse events: Dapagliflozin + placebo: 37%. Zibotentan 0.25 mg + dapagliflozin: 49%. Zibotentan 15 mg + dapagliflozin: 47%. Adverse events leading to discontinuation: Dapagliflozin + placebo: 4%. Zibotentan 0.25 mg + dapagliflozin: 12%. Zibotentan 15 mg + dapagliflozin: 12%. Fluid retention: Dapagliflozin + placebo: 1%. Zibotentan 0.25 mg + dapagliflozin: 1%. Zibotentan 15 mg + dapagliflozi…	Zibotentan + dapagliflozin significantly reduced albuminuria. Higher rates of fluid retention in zibotentan groups. Zibotentan 15 mg + dapagliflozin showed the most robust efficacy. No clear correlation between blood pressure changes and albuminuria reduction. Study completed with 447 participants receiving treatment. Adverse events led to discontinuation in some patients.	Zibotentan + dapagliflozin effectively reduces albuminuria. Acceptable safety profile despite increased fluid retention. A future phase 3 trial is planned to assess long-term efficacy. Short follow-up and use of surrogate outcomes are study limitations. Results support further research on kidney failure risk reduction.	NCT04724837
Bakris 2023	Primary outcome: Composite kidney outcome: Kidney failure or sustained eGFR decrease. Secondary outcomes: Individual components of kidney outcomes (e.g., eGFR decline, kidney failure). Change in urinary albumin-to-creatinine ratio (UACR). Hyperkalemia rates stratified by eGFR categories. Kidney composite outcome evaluated in advanced CKD patients.	Randomized controlled trial (RCT). Multicenter, phase 3, double-blind, placebo-controlled, parallel-group trial. Pooled analysis from two major trials: FIDELIODKD and FIGARODKD. Primary focus: Evaluating finerenone's effects in CKD patients with type 2 diabetes (T2D).	Drug therapy: Selective, nonsteroidal mineralocorticoid receptor antagonist (MRA) – Finerenone. Compared against placebo. Administered on top of maximum tolerated renin-angiotensin system (RAS) inhibition. Doses: 10 mg or 20 mg once daily.	Total patients analyzed: 13,026.	Inclusion criteria: Adults (≥18 years) with type 2 diabetes (T2D) and chronic kidney disease (CKD). On a maximum tolerated labeled dose of an ACE inhibitor or ARB. Exclusion criteria: Serum potassium >4.8 mmol/L at screening. Significant nondiabetic kidney disease. Recent dialysis for acute kidney failure or prior kidney transplant. Symptomatic chronic heart failure. Limitations in generalizabili…	CKD stage distribution: 40% had an eGFR ≥60 mL/min per 1.73 m². 60% had an eGFR <60 mL/min per 1.73 m². Mean eGFR values by group: eGFR ≥60 mL/min per 1.73 m²: 79.9 (SD 14.3). eGFR <60 mL/min per 1.73 m²: 42.8 (SD 9.7).	Median follow-up: 3 years.	Primary composite kidney outcome: Finerenone reduced risk by 23% vs. placebo. Hazard ratio (HR) = 0.77 (95% CI: 0.67–0.88). Number needed to treat (NNT) = 60 (95% CI: 38–142). End-stage kidney disease (ESKD): Finerenone reduced risk by 20% vs. placebo. HR = 0.80 (95% CI: 0.64–0.99).	Most common adverse event: Hyperkalemia. More frequent in patients with eGFR <60 mL/min per 1.73 m². Discontinuation due to hyperkalemia: Finerenone: 2.4%. Placebo: 0.8%. Acute kidney injury and worsening renal function events: Low incidence, similar between groups. Hypotension: More frequent with finerenone vs. placebo. Low treatment discontinuation due to hypotension.	Finerenone significantly improves kidney outcomes in T2D and CKD patients. Reduces the hazard of end-stage kidney disease (ESKD). Hyperkalemia is the most common side effect but remains manageable. MR blockade (mineralocorticoid receptor inhibition) is a potential therapeutic target for CKD.	Findings from the FIDELITY analysis provide insights into real-world use. The analysis included patients with varying CKD stages and severity
Provenzano 2022	Primary outcome: Urinary albumin-to-creatinine ratio (UACR) changes. Percent change in 24-hour UACR from baseline. Secondary outcomes: Systolic and diastolic blood pressure measurements. Body weight changes during treatment. Serum potassium levels and hyperkalemia events. Estimated glomerular filtration rate (eGFR) changes during treatment periods.	Randomized, open-label, crossover clinical trial. Three consecutive treatment periods: Dapagliflozin alone (4 weeks). Eplerenone alone (4 weeks). Dapagliflozin + eplerenone combination (4 weeks). 4-week washout periods between treatments. Conducted at three clinical trial sites in Italy and Spain.	Drug therapy: SGLT2 inhibitor: Dapagliflozin. Mineralocorticoid receptor antagonist (MRA): Eplerenone. Combination therapy (dapagliflozin + eplerenone). Goal: Assess efficacy and safety in chronic kidney disease (CKD) patients.	The study screened 57 patients for eligibility, of which 46 were randomized into the trial.	Inclusion criteria: Adults (≥18 years) with urinary albumin excretion between 100 mg/24h and 3500 mg/24h. eGFR between 30–90 mL/min/1.73 m². Serum potassium levels ≤5 mmol/L. Stable ACE inhibitor (ACEi) or angiotensin receptor blocker (ARB) use for ≥4 weeks. Exclusion criteria: Type 1 diabetes. Autosomal dominant or recessive polycystic kidney disease. Lupus nephritis or ANCA-associated vasculiti…	Mean eGFR: 58.1 mL/min per 1.73 m². Median UACR: 401 mg/g. CKD stages included: 2–4.	Each treatment period lasted 4 weeks. Total follow-up duration: 12 weeks (including washout periods).	Dapagliflozin (4 weeks): UACR reduction of 19.6% (95% CI: -34.3 to -1.5%). Eplerenone (4 weeks): UACR reduction of 33.7% (95% CI: -46.1 to -18.5%). Combination therapy (4 weeks): UACR reduction of 53% (95% CI: -61.7 to -42.4%). Odds ratio (OR) for ≥30% UACR reduction with dapagliflozin + eplerenone vs. dapagliflozin alone: 4.5 (95% CI: 1.8–11.2).	Hyperkalemia incidence: Eplerenone: 17.4%. Dapagliflozin: 0%. Combination: 4.3%. Urinary tract infections: Dapagliflozin: 10 patients. Eplerenone: 3 patients. Combination: 4 patients. Serious adverse events (SAEs): One death during eplerenone treatment. One death during combination treatment (2.2% of patients). Other reported side effects: Hypotension. Acute renal insufficiency. Mild abdominal pa…	Both dapagliflozin and eplerenone significantly reduce albuminuria in CKD patients. Combination therapy (dapagliflozin + eplerenone) had the strongest effect on UACR reduction. Hyperkalemia risk was higher with eplerenone but lower when combined with dapagliflozin. Individual responses to treatments varied significantly among patients.	. Further large trials are needed to confirm findings.	201700464125
Jongs 2022	Primary composite outcome: Kidney-specific endpoints and mortality. Secondary outcomes: Heart failure hospitalizations. Cardiovascular deaths. Safety outcomes: Serious adverse events (SAEs). Drug discontinuation due to adverse events (AEs). Kidney-related adverse events. Volume depletion events.	Multicenter, double-blind, placebo-controlled, randomized trial (RCT). DAPACKD trial – conducted across 386 sites in 21 countries from February 2017 to June 2020. Participants: 4,304 adults with chronic kidney disease (CKD) and albuminuria. Randomization: Dapagliflozin 10 mg once daily vs. placebo. Stratification: Based on diabetes status and urinary albumin-to-creatinine ratio (UACR).	Pharmacological therapy (Dapagliflozin, an SGLT2 inhibitor). Compared dapagliflozin 10 mg daily against a placebo. Focused on kidney and cardiovascular outcomes in CKD patients.	Total enrolled: 4,304 patients. Patients with eGFR data at baseline and week 2: 4,157 (96.6%). Geographic diversity: Patients recruited from 21 countries. Randomization stratified by diabetes status and UACR levels.	Inclusion criteria: Adults (≥18 years) with CKD. eGFR between 25 and 75 ml/min per 1.73 m². UACR between 200 and 5000 mg/g. Stable maximally tolerated dose of ACE inhibitors (ACEi) or angiotensin receptor blockers (ARB) for ≥4 weeks (unless contraindicated). Exclusion criteria: Type 1 diabetes. Polycystic kidney disease. Lupus nephritis. ANCA-associated vasculitis. Recruitment limitation: Patient…	CKD stage range: Stages 3–4 (eGFR 25–75 ml/min per 1.73 m²). Inclusion of both diabetic and non-diabetic patients.	Follow-up schedule: In-person study visits after 2 weeks, then at 2, 4, and 8 months, followed by every 4 months thereafter. Total duration: Not explicitly stated in the provided information.	eGFR decline rates: Dapagliflozin group: -21.58 ml/min per 1.73 m² per year. Placebo group: -23.27 ml/min per 1.73 m² per year. P-value for interaction: 0.05 (statistically significant). Patients with acute eGFR reduction (>10%) at week 2: Dapagliflozin group: 49.4%. Placebo group: 23.8%. Acute eGFR decline did not predict long-term kidney function decline in the dapagliflozin group.	Drug discontinuation due to AEs: Dapagliflozin: 5.5%. Placebo: 5.7%. Serious AEs (SAEs): Dapagliflozin: 29.8%. Placebo: 34.1%. Kidney-related AEs: Dapagliflozin: 7.3%. Placebo: 8.8%. Volume depletion events: Dapagliflozin: 5.9%. Placebo: 4.3%. Acute eGFR reduction did not affect SAE rates in the dapagliflozin group, whereas in the placebo group, larger eGFR declines correlated with increased SAEs.	Long-term eGFR decline was lower in dapagliflozin patients compared to placebo. Acute eGFR reductions did not worsen long-term kidney outcomes. No significant increase in adverse events or safety concerns related to eGFR changes. Patients with acute eGFR reductions on dapagliflozin still had better kidney function outcomes over time.	Dapagliflozin does not increase CKD progression risk despite initial eGFR reduction. Acute eGFR reduction is reversible in CKD patients. Long-term eGFR decline rates are similar across eGFR change categories. Safety outcomes were not significantly affected by acute eGFR reductions. Initial eGFR reduction may indicate therapeutic benefit.	NCT03036150
Cherney 2021	Primary outcome: Time to first event of kidney composite endpoint. Secondary outcomes: Doubling of serum creatinine. Renal death. Exploratory outcomes: Changes in urinary albumin-to-creatinine ratio (UACR) and estimated glomerular filtration rate (eGFR) over time. Sustained 40% reduction in eGFR.	Trial Name: VERTIS CV trial. Prospective, multicenter, randomized, double-blind, placebo-controlled, parallel-group, event-driven trial. Participants: Individuals with type 2 diabetes (T2D) and established atherosclerotic cardiovascular disease (ASCVD). ClinicalTrials.gov Registration: NCT01986881.	Ertugliflozin was administered in doses of 5 mg or 15 mg daily, compared to a placebo. Objective: Assess the effects of ertugliflozin on kidney-related outcomes, specifically changes in eGFR and UACR over time.	Total enrolled: 8,246 participants. Randomized groups: Ertugliflozin (5 mg or 15 mg): 5,499 participants. Placebo: 2,747 participants. Baseline CKD Stages: CKD Stage 1 (eGFR ≥90 mL/min/1.73 m²): 24.8% (2,048 participants). CKD Stage 2 (eGFR 60–89 mL/min/1.73 m²): 53.2% (4,390 participants). CKD Stage 3 (eGFR <60 mL/min/1.73 m²): 21.9% (1,807 participants). Baseline albuminuria status: Normoalbumi…	Inclusion criteria: Adults with type 2 diabetes (T2D). Established atherosclerotic cardiovascular disease (ASCVD). Baseline eGFR ≥30 mL/min/1.73 m². Written informed consent. Exclusion criteria: Not explicitly detailed in the provided context.	CKD classification based on eGFR: Stage 1: ≥90 mL/min/1.73 m². Stage 2: 60–89 mL/min/1.73 m². Stage 3: <60 mL/min/1.73 m². Used KDIGO CKD risk categories (eGFR + UACR) for further stratification.	Mean follow-up duration: 3.5 years. Median follow-up duration: 3.0 years. Participants were monitored over this period for changes in kidney function and cardiovascular outcomes.	Exploratory kidney composite outcome (sustained 40% reduction in eGFR): Lower event rate in ertugliflozin group compared to placebo (6.0% vs. 9.0%). Hazard Ratio (HR): 0.66 (95% CI: 0.50, 0.88), indicating statistical significance. UACR and eGFR changes at 60 months: Placebo-corrected change in UACR: −16.2% (95% CI: −23.9, −7.6). Placebo-corrected change in eGFR: +2.6 mL/min/1.73 m² (95% CI: 1.5,…	Acute Kidney Injury (AKI): Placebo: 2.2%. Ertugliflozin: 1.8% (lower risk than placebo). Kidney-related adverse events in participants with baseline eGFR ≥60 mL/min/1.73 m²: Ertugliflozin: 2.5%. Placebo: 3.1%. Kidney-related adverse events in the overall population: Ertugliflozin: 4.2%. Placebo: 4.7%. Findings suggest that kidney-related AEs were comparable between the treatment and placebo group…	Ertugliflozin significantly reduced the risk of renal composite outcomes compared to placebo. Significant reductions in UACR were observed in participants with microalbuminuria. eGFR preservation was noted, particularly in high-risk subgroups. 8,246 participants were followed for a mean of 3.5 years.	Ertugliflozin reduced the risk of renal composite endpoints. eGFR preservation and UACR reductions were statistically significant. Low risk of kidney-related adverse events, comparable to placebo. Findings support potential updates in clinical practice guidelines for type 2 diabetes and CKD management.	NCT01986881
Mann 2024	Primary Outcome: Composite renal event. Secondary Outcomes: All-cause mortality. Changes in eGFR over time and rate of kidney function loss. Time to first major adverse cardiovascular event (MACE). Urinary albumin-to-creatinine ratio (UACR) changes. HbA1c levels from baseline to week 104. Body weight changes over the study period.	Randomized Controlled Trial (RCT). Screening period: June 2019 – May 2021. Participants: Individuals with Type 2 Diabetes (T2D) and Chronic Kidney Disease (CKD). Study groups: Participants were randomized to receive semaglutide or placebo. Primary endpoint: Composite renal event. Statistical analyses: Various subgroup analyses were performed to evaluate treatment effects across different particip…	Pharmacological therapy: Semaglutide (GLP-1 receptor agonist) compared to placebo. Combination therapy with SGLT2 inhibitors (SGLT2i) was also assessed. Objective: Assess the effect of semaglutide on kidney function in CKD patients with and without SGLT2i.	Screened participants: 5,581. Randomized participants: 3,533. Mean eGFR at baseline: 47.0 mL/min/1.73 m². Median UACR at baseline: 568 mg/g. SGLT2i use at baseline: 550 (15.6%) participants. Semaglutide group: 277 participants. Placebo group: 273 participants. Vital status confirmed for 98.2% (SGLT2i users) and 98.6% (non-SGLT2i users). No major imbalances in baseline characteristics between trea…	Inclusion criteria: Adults (≥18 years old) with Type 2 Diabetes (T2D). HbA1c ≥10% (86 mmol/mol). CKD with eGFR between 25–75 mL/min/1.73 m². Stable use of RAAS inhibitors for at least 4 weeks prior to screening. Exclusion criteria: Inability to tolerate RAAS inhibitors. Capped proportion of participants with eGFR ≥60 mL/min/1.73 m² at 20%.	eGFR Range: 25–75 mL/min/1.73 m². Subgroups based on UACR and eGFR: eGFR 25–50 mL/min/1.73 m²: UACR 100–5,000 mg/g. eGFR ≥50 mL/min/1.73 m²: UACR 300–5,000 mg/g. Capped proportion of participants with eGFR ≥60 mL/min/1.73 m² at 20% of the total population.	Not provided.	Reduction in major kidney disease events: 24% (P<0.05). eGFR decline slowed by: 1.16 mL/min/1.73 m² per year. Reduction in MACE: 18%. All-cause mortality reduction: 20%. No significant effect modification by SGLT2i use. P-values for treatment effects were generally significant (<0.05). In the subgroup without SGLT2i use at baseline, semaglutide significantly reduced events (P=0.003).	Safety data showed no significant differences between subgroups with or without SGLT2i use.	Semaglutide significantly reduced major kidney disease events (24% risk reduction). Slowed eGFR decline by 1.16 mL/min/1.73 m² per year. 18% reduction in MACE. 20% reduction in all-cause mortality. No significant effect modification by SGLT2i use.	Semaglutide reduces kidney disease progression, cardiovascular risk, and all-cause mortality in CKD patients. Benefits are independent of SGLT2i use. Kidney-specific benefits were consistent across different patient subgroups. Further research is needed to explore the combined effects of semaglutide and SGLT2 inhibitors.
Sarafidis 2023	Cardiovascular composite outcome: Death, myocardial infarction, stroke, or heart failure. Kidney composite outcome: Kidney failure, eGFR decrease, or kidney disease-related death. Other outcomes: Changes in eGFR and UACR over time. Adverse events and safety outcomes.	Type: Randomized Controlled Trial (RCT). Analysis of: FIDELITY pooled data from two Phase 3 trials (FIDELIODKD and FIGARODKD). Multicenter, double-blind, placebo-controlled. Participants randomized 1:1 to receive finerenone or placebo.	Pharmacological therapy: Finerenone (nonsteroidal mineralocorticoid receptor antagonist). Administered alongside the maximum tolerated dose of a renin-angiotensin system (RAS) inhibitor. Comparator: Placebo. Target population: Patients with CKD Stage 4 and Type 2 Diabetes (T2D).	Total participants: 13,026. Stage 4 CKD participants: 890 (7%). Mean eGFR: 26.9 mL/min/1.73 m². Median UACR: 720 mg/g. Baseline differences: Higher proportion of Black participants, women, and those aged ≥75 years compared to CKD stages 1-3. More frequent serum potassium >5.0 mmol/L and systolic BP ≥160 mmHg in stage 4 CKD patients.	Inclusion Criteria: Adults with Type 2 Diabetes (T2D) and CKD. UACR between 30–300 mg/g and eGFR between 25–90 mL/min/1.73 m², or UACR between 300–5000 mg/g and eGFR ≥25 mL/min/1.73 m². Stable treatment with a RAS inhibitor at maximum tolerated dose. Exclusion Criteria: Non-diabetic kidney disease. Recent dialysis for acute kidney failure or kidney transplant. Uncontrolled hypertension. Symptomat…	Focus on Stage 4 CKD (eGFR <30 mL/min/1.73 m²). Total stage 4 CKD participants: 890. Mean eGFR in this subgroup: 26.9 mL/min/1.73 m².	Median follow-up duration: 3.0 years.	Cardiovascular composite outcome: Hazard ratio (HR): 0.78 (suggesting benefit). Confidence Interval (CI): 0.57–1.07 (not statistically significant). Reduction in UACR: 31% reduction at Month 4 with finerenone. Treatment ratio: 0.69 (95% CI: 0.63–0.77, P<0.001). Chronic eGFR slope: Finerenone: −21.8 mL/min per 1.73 m² per year. Placebo: −23.2 mL/min per 1.73 m² per year. Statistically significant …	Hyperkalemia was the most common side effect: 26% of stage 4 CKD patients on finerenone (vs. 13% in placebo). Permanent discontinuation due to hyperkalemia: 3% (finerenone) vs. 2% (placebo). Other safety findings: Few discontinuations or hospitalizations due to hyperkalemia. No deaths related to hyperkalemia. Monitoring of potassium levels is recommended for stage 4 CKD patients.	Cardiovascular benefits: Hazard ratio: 0.78, suggesting potential benefit but not statistically significant. Kidney composite outcome: Effects were inconsistent over time. Albuminuria and eGFR changes: Finerenone reduced UACR by 31% at Month 4. Chronic eGFR decline was slower with finerenone (P=0.04). Higher incidence of kidney events in stage 4 CKD patients.	Finerenone improves cardiovascular outcomes in Stage 4 CKD patients. Consistent safety profile across all CKD stages. Hyperkalemia risk is higher, but discontinuation rates are low. Finerenone reduces UACR and slows eGFR decline. Effects on kidney outcomes were inconsistent over time.	FIDELITY NCT02540993 FIGARODKD NCT02545049 FIDELIODKD NCT02540993.
Rossing 2022	Primary kidney outcomes: Composite kidney outcome: Kidney failure and sustained eGFR decrease. Kidney disease death. eGFR changes over time. Primary cardiovascular outcomes: Composite cardiovascular outcome: Cardiovascular death and nonfatal myocardial infarction. Hospitalization for heart failure.	Type: Pooled analysis of individual participant data from two Phase 3, randomized, double-blind, placebo-controlled, multicenter clinical trials: DAPACKD and DAPAHF. Randomization: 1:1 to receive either dapagliflozin 10 mg once daily or placebo, with stratification based on baseline diabetes status. Trials conducted across multiple sites in various countries.	Dapagliflozin (an SGLT2 inhibitor). Purpose: Prevent new-onset type 2 diabetes in patients with chronic kidney disease (CKD) and heart failure who did not have diabetes at baseline.	Total participants: 4,003 (from DAPACKD and DAPAHF). Dapagliflozin group: 1,995 participants. Placebo group: 2,008 participants. Follow-up: Median duration: 21.2 months (IQR 16.0 to 25.4). Baseline demographics: Mean age (DAPACKD): 56.4 years. Mean age (DAPAHF): 66.2 years. CKD stage: Stage 3: 34.9% from DAPACKD. Stage 4: 65.1% from DAPAHF.	Inclusion: Adults (≥18 years) with CKD and eGFR between 25–75 mL/min/1.73 m². Urine albumin-to-creatinine ratio (UACR) between 200-5000 mg/g. Must be on a stable dose of ACE inhibitors or ARBs for at least 4 weeks. Exclusion: Type 1 diabetes, polycystic kidney disease, lupus nephritis, ANCA-associated vasculitis. Prior diagnosis of type 2 diabetes or HbA1c ≥6.5% at enrollment or randomization.	Participants with CKD stage 1-4: eGFR range: 25–75 mL/min/1.73 m² (inclusive of Stage 3 and Stage 4 CKD). Participants without type 2 diabetes at baseline.	Median duration: 21.2 months (IQR 16.0 to 25.4).	New-onset diabetes: Dapagliflozin reduced the incidence of new-onset type 2 diabetes with a hazard ratio (HR) of 0.67 (95% CI: 0.51–0.88; p=0.0040). Placebo group: 6.3% developed diabetes. Dapagliflozin group: 4.3% developed diabetes. HbA1c: No significant change in HbA1c levels over the study period. Consistency across subgroups: Effect consistent across prespecified subgroups. No significant in…	Adverse Events: Serious adverse events were lower in the dapagliflozin group compared to placebo. Discontinuation rates: Higher in dapagliflozin due to cardiac or renal disorders or infections. Safety profile: No significant effects on glucose levels (HbA1c remained unchanged). No significant adverse effects on kidney function.	New-onset type 2 diabetes incidence: Dapagliflozin reduced the incidence significantly (HR 0.67, p=0.0040). 4.3% incidence in dapagliflozin vs. 6.3% in placebo. Subgroup analysis: Results were consistent across various subgroups (age, baseline diabetes status, CKD stages). HbA1c levels did not change significantly. Comparable to metformin in preventing new-onset diabetes	Dapagliflozin significantly reduces new-onset type 2 diabetes in CKD patients without baseline diabetes. Effect consistent across most subgroups. No major changes in HbA1c observed, suggesting dapagliflozin does not simply mask diabetes. Long-term benefits for diabetes prevention need further exploration.	DAPACKD NCT03036150 DAPAHF NCT03036124
Agarwal 2023	Composite kidney outcome includes kidney failure and sustained eGFR decrease . Composite cardiovascular outcome includes cardiovascular death and nonfatal myocardial infarction . Kidney outcomes measured include kidney disease death and eGFR changes . Cardiovascular outcomes measured include hospitalization for heart failure .	Type: Pooled analysis of data from two multinational, double-blind, placebo-controlled randomized clinical trials: FIDELIODKD and FIGARODKD. Objective: To assess the effects of finerenone (nonsteroidal mineralocorticoid receptor antagonist) on kidney and cardiovascular outcomes in patients with type 2 diabetes (T2D) and chronic kidney disease (CKD). Randomization: Participants were randomly assig…	Finerenone: Administered to patients with CKD and T2D, compared to a placebo. Objective: To evaluate the impact on kidney function, cardiovascular outcomes, and albuminuria (UACR).	Total participants: 12,512 patients with CKD and T2D. Median follow-up period: 2.8 years. Baseline characteristics: Median UACR: 514 mg/g. Participants were on maximum doses of ACE inhibitors or ARBs that did not cause unacceptable side effects.	Inclusion: Adults with type 2 diabetes and UACR levels between 30 mg/g and 5000 mg/g. On stable doses of ACE inhibitors or ARBs for at least 4 weeks. Exclusion: Missing baseline UACR data. Occurrence of kidney composite events or censoring in the first 4 months. Missing covariates or prior diagnosis of other serious kidney conditions.	Focused on those with stage 2 and 3 CKD and type 2 diabetes. Median baseline eGFR: 26.9 mL/min per 1.73 m² (stage 4 CKD participants).	Follow-up duration: Median of 2.8 years. Study visits: Scheduled visits at 1 and 4 months, followed by assessments every 4 months until trial completion.	Kidney Outcomes: Finerenone significantly reduced UACR by 31% at month 4 compared to placebo. 84.3% of the effect on kidney outcomes was mediated by the reduction in UACR. Cardiovascular Outcomes: 36.8% of the cardiovascular outcome treatment effect was mediated by UACR reduction. A 30% reduction in UACR was achieved in 53.2% of patients receiving finerenone. Clinical Significance: Finerenone’s e…	Adverse Events: Hyperkalemia: Occurred in 26% of finerenone-treated patients versus 13% in the placebo group. Serious adverse events: Balanced between groups, but hyperkalemia was notably higher in the finerenone group. Discontinuation due to hyperkalemia: 3% in the finerenone group vs. 2% in the placebo group. No deaths due to hyperkalemia were reported. Monitoring: Emphasized the need for serum…	Finerenone significantly reduced UACR and preserved kidney function in CKD and T2D patients. Cardiovascular outcomes: Modest effect via early reduction in UACR. UACR reduction mediated 84% of kidney outcome effects and 37% of cardiovascular effects. Cardiovascular events: Hazard ratio (HR) for composite outcomes with finerenone was 0.78. Impact on kidney function: Reduced eGFR decline compared to…	Finerenone shows significant benefits in reducing kidney failure and preserving kidney function in CKD and T2D patients. Cardiovascular benefits also observed, particularly in reducing cardiovascular deaths. UACR reduction is a key mediator of the observed benefits. Hyperkalemia is the most common side effect, but discontinuations due to hyperkalemia were low.	NCT02540993 NCT02545049
